# Supplementary material for: 3-Bromo­anilinium picrate
Source: Acta Crystallogr Sect E Struct Rep Online. 2009 Nov 25;65(Pt 12):o3218. doi: 10.1107/S1600536809048405 (PMC2971793; doi:10.1107/S1600536809048405)
Supplement: Supplementary file 1 [file e-65-o3218-sup1.cif]

##############################################################################
###                                                                        ###
###        Electronic paper (Acta Crystallographica Section E)             ###
###                                                                        ###
##############################################################################
#                                                                            #
# This CIF contains the data in a paper accepted for publication in Acta     #
# Crystallographica Section E. It conforms to the requirements of Notes      #
# for Authors for Section E, and has been peer reviewed under the auspices   #
# of the IUCr Commission on Journals.                                        #
#                                                                            #
# Full details of the Crystallographic Information File format               #
# are given in the paper "The Crystallographic Information File (CIF):       #
# a New Standard Archive File for Crystallography" by S. R. Hall, F. H.      #
# Allen and I. D. Brown [Acta Cryst. (1991), A47, 655-685].                  #
#                                                                            #
# The current version of the core CIF dictionary is obtainable from          #
# ftp://ftp.iucr.org/pub/cif_core.dic. The current version number is 2.4.    #
#                                                                            #
# Software is freely available for graphical display of the structure(s) in  #
# this CIF.  For information consult the CIF home page http://www.iucr.org/  #
# cif/home.html                                                              #
#                                                                            #
# This file may be used for bona fide research purposes within the           #
# scientific community so long as proper attribution is given to the journal # 
# article from which it was obtained.                                        #
#                                                                            #
##############################################################################
                                             
data_global
_audit_creation_method     'form.cif (version 2.0)'
_journal_data_validation_number     ?
_journal_date_recd_electronic     2009-11-05
_journal_date_accepted     2009-11-14
_journal_name_full     'Acta Crystallographica, Section E'
_journal_year     2009
_journal_volume     65
_journal_issue     12
_journal_page_first     o3218
_journal_page_last     o3218
_journal_paper_category     QO
_journal_coeditor_code     LH2949
loop_
    _publ_contact_author_name
    'Dr. Li, Yan-jun'
_publ_contact_author_address
;
College of Chemical Engineering and Technology
Wuhan University of Science and Technology
Wuhan 430081
People's Repulic of China
;
_publ_contact_author_email     'yanwatercn@wust.edu.cn'
_publ_contact_author_fax     ?
_publ_contact_author_phone     '86 27 61214974'
_publ_section_title
;
3-Bromoanilinium picrate
;
loop_
    _publ_author_name
    _publ_author_footnote
    _publ_author_address
    'Li, Yan-jun' .
;
College of Chemical Engineering and Technology
Wuhan University of Science and Technology
Wuhan 430081
People's Republic of China
;
    'Zhao, Bo' .
;
School of Medicine
Wuhan University of Science and Technology
Wuhan 430081
People's Republic of China
;
_publ_section_synopsis     .
data_I
_audit_creation_method     SHELXL-97
_chemical_name_systematic
;
3-Bromoanilinium picrate
;
_chemical_name_common     ?
_chemical_formula_moiety     'C6 H7 Br N +, C6 H2 N3 O7 -'
_chemical_formula_sum     'C12 H9 Br N4 O7'
_chemical_formula_iupac     'C6 H7 Br N +, C6 H2 N3 O7 -'
_chemical_formula_weight     401.14
_chemical_melting_point     ?
_symmetry_cell_setting     Triclinic
_symmetry_space_group_name_H-M     'P -1'
_symmetry_space_group_name_Hall     '-P 1'
loop_
    _symmetry_equiv_pos_as_xyz
    'x, y, z'
    '-x, -y, -z'
_cell_length_a     4.3515(3)
_cell_length_b     12.0757(8)
_cell_length_c     14.0592(9)
_cell_angle_alpha     87.7830(10)
_cell_angle_beta     85.9450(10)
_cell_angle_gamma     80.5330(10)
_cell_volume     726.61(8)
_cell_formula_units_Z     2
_cell_measurement_reflns_used     2179
_cell_measurement_theta_min     2.27
_cell_measurement_theta_max     27.61
_cell_measurement_temperature     298(2)
_exptl_crystal_description     block
_exptl_crystal_colour     yellow
_exptl_crystal_size_max     0.16
_exptl_crystal_size_mid     0.12
_exptl_crystal_size_min     0.10
_exptl_crystal_density_diffrn     1.833
_exptl_crystal_density_meas     ?
_exptl_crystal_density_method     'not measured'
_exptl_crystal_F_000     400
_exptl_absorpt_coefficient_mu     2.876
_exptl_absorpt_correction_type     multi-scan
_exptl_absorpt_process_details     '(SADABS; Sheldrick, 1996)'
_exptl_absorpt_correction_T_min     0.6461
_exptl_absorpt_correction_T_max     0.7619
_exptl_special_details
;
;
_diffrn_ambient_temperature     298(2)
_diffrn_radiation_type     'Mo k\a'
_diffrn_radiation_wavelength     0.71073
_diffrn_radiation_source     'fine focus sealed Siemens Mo tube'
_diffrn_radiation_monochromator     graphite
_diffrn_measurement_device_type     'Bruker SMART APEX CCD'
_diffrn_measurement_method     '0.3\% wide \w exposures'
_diffrn_detector_area_resol_mean     ?
_diffrn_reflns_number     4689
_diffrn_reflns_av_R_equivalents     0.0903
_diffrn_reflns_av_sigmaI/netI     0.0810
_diffrn_reflns_theta_min     2.21
_diffrn_reflns_theta_max     26.00
_diffrn_reflns_theta_full     26.00
_diffrn_measured_fraction_theta_max     0.985
_diffrn_measured_fraction_theta_full     0.985
_diffrn_reflns_limit_h_min     -5
_diffrn_reflns_limit_h_max     5
_diffrn_reflns_limit_k_min     -14
_diffrn_reflns_limit_k_max     12
_diffrn_reflns_limit_l_min     -17
_diffrn_reflns_limit_l_max     16
_diffrn_standards_number     ?
_diffrn_standards_interval_count     ?
_diffrn_standards_interval_time     ?
_diffrn_standards_decay_%     ?
_refine_special_details
;
Refinement of <i>F</i>^2^ against ALL reflections. The weighted <i>R</i>-factor
<i>wR</i> and goodness of fit <i>S</i> are based on <i>F</i>^2^, conventional
<i>R</i>-factors <i>R</i> are based on <i>F</i>, with <i>F</i> set to zero for
negative <i>F</i>^2^. The threshold expression of <i>F</i>^2^ >
\s(<i>F</i>^2^) is used only for calculating <i>R</i>-factors(gt) <i>etc</i>.
and is not relevant to the choice of reflections for refinement.
<i>R</i>-factors based on <i>F</i>^2^ are statistically about twice as large
as those based on <i>F</i>, and <i>R</i>- factors based on ALL data will be
even larger.
;
_reflns_number_total     2818
_reflns_number_gt     2225
_reflns_threshold_expression     I>2\s(I)
_refine_ls_structure_factor_coef     Fsqd
_refine_ls_matrix_type     full
_refine_ls_R_factor_all     0.0565
_refine_ls_R_factor_gt     0.0469
_refine_ls_wR_factor_gt     0.1171
_refine_ls_wR_factor_ref     0.1227
_refine_ls_goodness_of_fit_ref     0.964
_refine_ls_restrained_S_all     0.965
_refine_ls_number_reflns     2818
_refine_ls_number_parameters     264
_refine_ls_number_restraints     15
_refine_ls_hydrogen_treatment     mixed
_refine_ls_weighting_scheme     calc
_refine_ls_weighting_details
                 'calc w=1/[\s^2^(Fo^2^)+(0.0686P)^2^] where P=(Fo^2^+2Fc^2^)/3'
_atom_sites_solution_hydrogens     geom
_atom_sites_solution_primary     direct
_atom_sites_solution_secondary     difmap
_refine_ls_shift/su_max     0.000
_refine_ls_shift/su_mean     0.000
_refine_diff_density_max     0.688
_refine_diff_density_min     -0.594
_refine_ls_extinction_method     none
_refine_ls_extinction_coef     ?
loop_
    _atom_type_symbol
    _atom_type_description
    _atom_type_scat_dispersion_real
    _atom_type_scat_dispersion_imag
    _atom_type_scat_source
    'C' 'C' 0.0033 0.0016
                         'International Tables Vol C Tables 4.2.6.8 and 6.1.1.4'
    'H' 'H' 0.0000 0.0000
                         'International Tables Vol C Tables 4.2.6.8 and 6.1.1.4'
    'N' 'N' 0.0061 0.0033
                         'International Tables Vol C Tables 4.2.6.8 and 6.1.1.4'
    'O' 'O' 0.0106 0.0060
                         'International Tables Vol C Tables 4.2.6.8 and 6.1.1.4'
    'Br' 'Br' -0.2901 2.4595
                         'International Tables Vol C Tables 4.2.6.8 and 6.1.1.4'
_computing_data_collection     'SMART (Bruker, 2001)'
_computing_cell_refinement     'SAINT-Plus (Bruker, 2001)'
_computing_data_reduction     'SAINT-Plus (Bruker, 2001)'
_computing_structure_solution     'SHELXS97 (Sheldrick, 2008)'
_computing_structure_refinement     'SHELXL97 (Sheldrick, 2008)'
_computing_molecular_graphics     'PLATON (Spek, 2009)'
_computing_publication_material     'PLATON (Spek, 2009)'
loop_
    _atom_site_type_symbol
    _atom_site_label
    _atom_site_fract_x
    _atom_site_fract_y
    _atom_site_fract_z
    _atom_site_U_iso_or_equiv
    _atom_site_adp_type
    _atom_site_calc_flag
    _atom_site_refinement_flags
    _atom_site_occupancy
    _atom_site_disorder_assembly
    _atom_site_disorder_group
    Br Br1 0.31978(9) 1.44651(3) 0.38403(3) 0.0620(2) Uani d . 1 . .
    C C1 0.2439(7) 1.1358(3) 0.2852(2) 0.0365(6) Uani d . 1 . .
    C C2 0.3254(7) 1.2405(3) 0.2916(2) 0.0400(7) Uani d . 1 . .
    H H2 0.4488 1.2694 0.2432 0.048 Uiso calc R 1 . .
    C C3 0.2197(7) 1.3015(3) 0.3716(2) 0.0418(7) Uani d . 1 . .
    C C4 0.0376(8) 1.2589(3) 0.4453(2) 0.0488(8) Uani d . 1 . .
    H H4 -0.0312 1.3006 0.4992 0.059 Uiso calc R 1 . .
    C C5 -0.0383(8) 1.1533(3) 0.4364(2) 0.0500(8) Uani d . 1 . .
    H H5 -0.1593 1.1236 0.4851 0.060 Uiso calc R 1 . .
    C C6 0.0623(8) 1.0912(3) 0.3568(2) 0.0451(7) Uani d . 1 . .
    H H6 0.0090 1.0204 0.3512 0.054 Uiso calc R 1 . .
    C C7 0.9423(7) 0.8220(3) 0.1767(2) 0.0376(7) Uani d . 1 . .
    C C8 0.7948(7) 0.7451(3) 0.2374(2) 0.0401(7) Uani d . 1 A .
    C C9 0.8229(8) 0.6320(3) 0.2218(2) 0.0432(7) Uani d . 1 . .
    H H9 0.7200 0.5862 0.2632 0.052 Uiso calc R 1 . .
    C C10 1.0069(8) 0.5873(3) 0.1436(2) 0.0434(7) Uani d . 1 . .
    C C11 1.1497(7) 0.6552(3) 0.0790(2) 0.0433(7) Uani d . 1 . .
    H H11 1.2660 0.6253 0.0253 0.052 Uiso calc R 1 . .
    C C12 1.1162(7) 0.7672(3) 0.0960(2) 0.0398(7) Uani d . 1 B .
    N N1 0.3525(7) 1.0693(2) 0.20133(19) 0.0421(6) Uani d D 1 . .
    H H1A 0.520(5) 1.025(3) 0.215(2) 0.051 Uiso d D 1 . .
    H H1B 0.400(8) 1.110(3) 0.1527(17) 0.051 Uiso d D 1 . .
    H H1C 0.229(7) 1.025(2) 0.187(2) 0.051 Uiso d D 1 . .
    N N2 0.6000(7) 0.7845(3) 0.32217(19) 0.0484(7) Uani d D 1 . .
    N N3 1.0392(7) 0.4679(3) 0.1282(2) 0.0503(7) Uani d . 1 . .
    N N4 1.2620(7) 0.8348(2) 0.02367(18) 0.0490(7) Uani d D 1 . .
    O O1 0.9193(5) 0.9265(2) 0.18883(16) 0.0489(6) Uani d . 1 . .
    O O2 0.623(5) 0.8764(8) 0.3531(10) 0.066(3) Uani d PD 0.72(6) A 1
    O O3 0.419(6) 0.7259(14) 0.3589(15) 0.081(4) Uani d PD 0.72(6) A 1
    O O2' 0.506(13) 0.8824(11) 0.334(2) 0.074(8) Uani d PD 0.28(6) A 2
    O O3' 0.555(13) 0.7092(12) 0.3811(14) 0.058(8) Uani d PD 0.28(6) A 2
    O O4 0.8643(8) 0.4144(2) 0.1743(2) 0.0706(8) Uani d . 1 . .
    O O5 1.2388(7) 0.4267(2) 0.0683(2) 0.0661(7) Uani d . 1 . .
    O O6 1.223(5) 0.8179(12) -0.0605(4) 0.068(3) Uani d PD 0.74(5) B 1
    O O7 1.419(3) 0.9014(12) 0.0496(6) 0.064(3) Uani d PD 0.74(5) B 1
    O O6' 1.340(11) 0.798(3) -0.0553(15) 0.073(8) Uani d PD 0.26(5) B 2
    O O7' 1.27(2) 0.935(3) 0.039(3) 0.099(14) Uani d PD 0.26(5) B 2
loop_
    _atom_site_aniso_label
    _atom_site_aniso_U_11
    _atom_site_aniso_U_22
    _atom_site_aniso_U_33
    _atom_site_aniso_U_12
    _atom_site_aniso_U_13
    _atom_site_aniso_U_23
    Br1 0.0788(3) 0.0419(2) 0.0677(3) -0.01847(19) 0.0063(2) -0.01619(18)
    C1 0.0392(15) 0.0353(16) 0.0344(15) -0.0054(13) 0.0003(12) -0.0009(12)
    C2 0.0447(16) 0.0371(17) 0.0382(15) -0.0100(14) 0.0045(13) 0.0000(13)
    C3 0.0465(17) 0.0359(16) 0.0429(16) -0.0051(14) -0.0051(13) -0.0030(13)
    C4 0.059(2) 0.050(2) 0.0356(16) -0.0058(16) 0.0021(14) -0.0039(14)
    C5 0.062(2) 0.050(2) 0.0379(17) -0.0161(17) 0.0096(15) 0.0034(15)
    C6 0.0538(18) 0.0408(18) 0.0416(17) -0.0132(15) 0.0024(14) 0.0018(14)
    C7 0.0412(15) 0.0368(17) 0.0363(15) -0.0098(13) -0.0032(12) -0.0045(12)
    C8 0.0424(16) 0.0492(19) 0.0296(14) -0.0107(14) 0.0006(12) -0.0048(13)
    C9 0.0506(18) 0.0424(18) 0.0389(16) -0.0159(15) -0.0021(13) 0.0025(14)
    C10 0.0568(19) 0.0354(17) 0.0389(16) -0.0107(15) -0.0024(14) -0.0016(13)
    C11 0.0495(18) 0.0429(18) 0.0375(16) -0.0091(15) 0.0028(13) -0.0048(14)
    C12 0.0448(16) 0.0412(18) 0.0347(15) -0.0139(14) 0.0033(12) 0.0007(13)
    N1 0.0517(16) 0.0350(15) 0.0405(14) -0.0121(12) 0.0048(12) -0.0042(11)
    N2 0.0560(17) 0.0534(19) 0.0354(14) -0.0103(15) 0.0051(12) -0.0044(14)
    N3 0.0647(18) 0.0412(16) 0.0463(15) -0.0100(14) -0.0090(14) -0.0012(13)
    N4 0.0648(18) 0.0423(17) 0.0408(16) -0.0171(14) 0.0113(13) -0.0026(12)
    O1 0.0499(13) 0.0405(13) 0.0580(14) -0.0141(10) 0.0069(10) -0.0112(11)
    O2 0.092(7) 0.048(4) 0.053(4) -0.007(3) 0.021(4) -0.012(2)
    O3 0.078(8) 0.106(5) 0.067(6) -0.051(5) 0.035(6) -0.029(4)
    O2' 0.079(18) 0.069(10) 0.054(11) 0.028(8) 0.028(10) 0.016(7)
    O3' 0.071(16) 0.066(8) 0.043(7) -0.032(8) 0.010(8) -0.012(5)
    O4 0.099(2) 0.0506(16) 0.0676(17) -0.0332(16) 0.0046(15) 0.0009(13)
    O5 0.0760(18) 0.0444(15) 0.0747(17) -0.0016(13) 0.0045(14) -0.0115(13)
    O6 0.106(8) 0.061(5) 0.040(3) -0.029(5) 0.015(3) -0.006(2)
    O7 0.067(4) 0.071(5) 0.064(3) -0.039(4) 0.003(3) -0.002(3)
    O6' 0.097(18) 0.044(9) 0.068(11) -0.001(11) 0.047(9) -0.013(7)
    O7' 0.14(4) 0.084(13) 0.085(14) -0.067(17) 0.039(19) -0.019(12)
_geom_special_details
;
All e.s.d.'s (except the e.s.d. in the dihedral angle between two l.s. planes)
are estimated using the full covariance matrix. The cell e.s.d.'s are taken
into account individually in the estimation of e.s.d.'s in distances, angles
and torsion angles; correlations between e.s.d.'s in cell parameters are only
used when they are defined by crystal symmetry. An approximate (isotropic)
treatment of cell e.s.d.'s is used for estimating e.s.d.'s involving l.s.
planes.
;
loop_
    _geom_bond_atom_site_label_1
    _geom_bond_atom_site_label_2
    _geom_bond_site_symmetry_2
    _geom_bond_distance
    _geom_bond_publ_flag
    Br1 C3 . 1.890(3) ?
    C1 C2 . 1.376(4) ?
    C1 C6 . 1.382(4) ?
    C1 N1 . 1.459(4) ?
    C2 C3 . 1.377(4) ?
    C2 H2 . 0.9300 ?
    C3 C4 . 1.394(4) ?
    C4 C5 . 1.382(5) ?
    C4 H4 . 0.9300 ?
    C5 C6 . 1.377(5) ?
    C5 H5 . 0.9300 ?
    C6 H6 . 0.9300 ?
    C7 O1 . 1.266(4) ?
    C7 C8 . 1.435(4) ?
    C7 C12 . 1.439(4) ?
    C8 C9 . 1.375(5) ?
    C8 N2 . 1.461(4) ?
    C9 C10 . 1.386(4) ?
    C9 H9 . 0.9300 ?
    C10 C11 . 1.383(4) ?
    C10 N3 . 1.449(4) ?
    C11 C12 . 1.365(5) ?
    C11 H11 . 0.9300 ?
    C12 N4 . 1.455(4) ?
    N1 H1A . 0.856(10) ?
    N1 H1B . 0.862(10) ?
    N1 H1C . 0.859(10) ?
    N2 O2' . 1.200(10) ?
    N2 O3 . 1.218(5) ?
    N2 O2 . 1.229(6) ?
    N2 O3' . 1.237(9) ?
    N3 O4 . 1.215(4) ?
    N3 O5 . 1.223(4) ?
    N4 O6' . 1.218(10) ?
    N4 O7 . 1.220(6) ?
    N4 O6 . 1.236(6) ?
    N4 O7' . 1.240(10) ?
loop_
    _geom_angle_atom_site_label_1
    _geom_angle_atom_site_label_2
    _geom_angle_atom_site_label_3
    _geom_angle_site_symmetry_1
    _geom_angle_site_symmetry_3
    _geom_angle
    _geom_angle_publ_flag
    C2 C1 C6 . . 121.6(3) ?
    C2 C1 N1 . . 119.5(2) ?
    C6 C1 N1 . . 118.8(3) ?
    C1 C2 C3 . . 118.4(3) ?
    C1 C2 H2 . . 120.8 ?
    C3 C2 H2 . . 120.8 ?
    C2 C3 C4 . . 121.5(3) ?
    C2 C3 Br1 . . 120.4(2) ?
    C4 C3 Br1 . . 118.1(2) ?
    C5 C4 C3 . . 118.5(3) ?
    C5 C4 H4 . . 120.8 ?
    C3 C4 H4 . . 120.8 ?
    C6 C5 C4 . . 121.0(3) ?
    C6 C5 H5 . . 119.5 ?
    C4 C5 H5 . . 119.5 ?
    C5 C6 C1 . . 119.0(3) ?
    C5 C6 H6 . . 120.5 ?
    C1 C6 H6 . . 120.5 ?
    O1 C7 C8 . . 125.7(3) ?
    O1 C7 C12 . . 122.5(3) ?
    C8 C7 C12 . . 111.8(3) ?
    C9 C8 C7 . . 124.2(3) ?
    C9 C8 N2 . . 115.3(3) ?
    C7 C8 N2 . . 120.5(3) ?
    C8 C9 C10 . . 119.1(3) ?
    C8 C9 H9 . . 120.5 ?
    C10 C9 H9 . . 120.5 ?
    C11 C10 C9 . . 121.1(3) ?
    C11 C10 N3 . . 120.0(3) ?
    C9 C10 N3 . . 118.9(3) ?
    C12 C11 C10 . . 118.5(3) ?
    C12 C11 H11 . . 120.7 ?
    C10 C11 H11 . . 120.7 ?
    C11 C12 C7 . . 125.2(3) ?
    C11 C12 N4 . . 115.8(3) ?
    C7 C12 N4 . . 118.9(3) ?
    C1 N1 H1A . . 108(3) ?
    C1 N1 H1B . . 112(2) ?
    H1A N1 H1B . . 107(3) ?
    C1 N1 H1C . . 114(2) ?
    H1A N1 H1C . . 104(4) ?
    H1B N1 H1C . . 111(3) ?
    O2' N2 O3 . . 111.6(16) ?
    O3 N2 O2 . . 122.5(6) ?
    O2' N2 O3' . . 123.8(14) ?
    O2 N2 O3' . . 117.4(10) ?
    O2' N2 C8 . . 121.9(12) ?
    O3 N2 C8 . . 119.0(4) ?
    O2 N2 C8 . . 118.5(5) ?
    O3' N2 C8 . . 114.2(12) ?
    O4 N3 O5 . . 123.5(3) ?
    O4 N3 C10 . . 118.4(3) ?
    O5 N3 C10 . . 118.1(3) ?
    O6' N4 O7 . . 114.7(18) ?
    O7 N4 O6 . . 124.7(6) ?
    O6' N4 O7' . . 119.8(15) ?
    O6 N4 O7' . . 113(2) ?
    O6' N4 C12 . . 120.1(15) ?
    O7 N4 C12 . . 118.3(4) ?
    O6 N4 C12 . . 117.0(6) ?
    O7' N4 C12 . . 119.6(11) ?
    C7 O1 H1A . . 123.4(12) ?
loop_
    _geom_hbond_atom_site_label_D
    _geom_hbond_atom_site_label_H
    _geom_hbond_atom_site_label_A
    _geom_hbond_site_symmetry_A
    _geom_hbond_distance_DH
    _geom_hbond_distance_HA
    _geom_hbond_distance_DA
    _geom_hbond_angle_DHA
    _geom_hbond_publ_flag
    N1 H1C O7 1_455 0.859(10) 2.50(3) 2.966(12) 115(3) yes
    N1 H1C O1 1_455 0.859(10) 1.934(14) 2.775(4) 166(3) yes
    N1 H1A O1 . 0.856(10) 1.958(17) 2.766(4) 157(3) yes
    N1 H1B O6 2_775 0.862(10) 2.28(2) 3.047(12) 148(3) yes
    C11 H11 O5 2_865 0.93 2.45 3.296(4) 151.8 yes
    C4 H4 O3 2_576 0.93 2.57 3.273(7) 133.0 yes
