# Supplementary material for: 3-Bromo­anilinium picrate
Source: Acta Crystallogr Sect E Struct Rep Online. 2009 Nov 25;65(Pt 12):o3218. doi: 10.1107/S1600536809048405 (PMC2971793; doi:10.1107/S1600536809048405)
Supplement: Supplementary file 2 [file e-65-o3218-Isup2.hkl]

# 
# h,k,l, Fc-squared, Fo-squared, sigma(Fo-squared) and status flag 
# 
data_I
_shelx_title ' 090702bm in P-1' 
_shelx_refln_list_code          4 
_shelx_F_calc_maximum      147.29 
_exptl_crystal_F_000       400.00 
_reflns_d_resolution_high  0.8107 
 
loop_ 
 _symmetry_equiv_pos_as_xyz 
 'x, y, z' 
 '-x, -y, -z' 
 
_cell_length_a     4.3515 
_cell_length_b    12.0757 
_cell_length_c    14.0592 
_cell_angle_alpha  87.783 
_cell_angle_beta   85.945 
_cell_angle_gamma  80.533 
 
_shelx_F_squared_multiplier     1.000 
 
loop_ 
 _refln_index_h 
 _refln_index_k 
 _refln_index_l 
 _refln_F_squared_calc 
 _refln_F_squared_meas 
 _refln_F_squared_sigma 
 _refln_observed_status 
   1   0   0      395.11      410.19      9.60 o 
   2   0   0      642.50      547.48     28.42 o 
   3   0   0      596.46      586.70     47.83 o 
   4   0   0        0.32       -0.27      2.05 o 
   5   0   0        0.58        1.58      4.64 o 
  -5   1   0        6.63        6.90      3.62 o 
  -4   1   0       12.89       12.13      3.06 o 
  -3   1   0      161.14      159.37      5.35 o 
  -2   1   0      161.51      172.81      7.37 o 
  -1   1   0     1225.41     1265.47     30.09 o 
   1   1   0     1875.65     1769.55    106.47 o 
   2   1   0     2072.62     1972.20    100.30 o 
   3   1   0       86.82       83.55      4.44 o 
   4   1   0       35.77       36.17      4.69 o 
  -5   2   0        4.89        6.04      3.70 o 
  -4   2   0        2.41        6.86      3.90 o 
  -3   2   0     1018.68     1047.48     45.58 o 
  -2   2   0       90.05       94.30      2.94 o 
  -1   2   0     1117.17     1047.84     68.89 o 
   0   2   0       54.46       49.17      2.95 o 
   1   2   0      797.45      801.49      7.75 o 
   2   2   0     1005.62      947.52     47.57 o 
   3   2   0        6.16        6.74      1.97 o 
   4   2   0        0.42        1.21      2.16 o 
  -4   3   0       53.93       44.28      5.18 o 
  -3   3   0      338.68      355.92     62.75 o 
  -2   3   0       64.94       77.30      4.87 o 
  -1   3   0     2859.61     3535.91    532.41 o 
   0   3   0     4820.61     5552.44    251.49 o 
   1   3   0     1960.54     1958.01    195.54 o 
   2   3   0      896.76      776.23     31.43 o 
   3   3   0      427.47      419.71      9.47 o 
   4   3   0      274.43      275.12     14.61 o 
   5   3   0       23.79       31.54      7.07 o 
  -4   4   0       39.99       39.30      5.64 o 
  -3   4   0       96.24      105.33     20.20 o 
  -2   4   0      834.67      880.79     82.98 o 
  -1   4   0     1057.23     1135.19     97.33 o 
   0   4   0      107.44      132.79      3.55 o 
   1   4   0      150.96      162.29     20.67 o 
   2   4   0     1639.67     1662.89     30.32 o 
   3   4   0        9.37       11.79      2.49 o 
   4   4   0       29.12       28.45      3.99 o 
   5   4   0       13.00       22.47      6.75 o 
  -4   5   0       63.98       75.94      6.80 o 
  -3   5   0        1.09        2.88      2.17 o 
  -2   5   0      691.53      812.66     96.06 o 
  -1   5   0     3703.74     3754.89    502.46 o 
   0   5   0       14.75       17.27      1.75 o 
   1   5   0     2604.91     3046.44    392.93 o 
   2   5   0       87.11       94.16      4.50 o 
   3   5   0       40.67       37.52      3.69 o 
   4   5   0      239.10      228.65     10.23 o 
   5   5   0        1.49        1.69      4.64 o 
  -4   6   0        3.26       -0.15      3.17 o 
  -3   6   0        0.80        0.81      2.21 o 
  -2   6   0      134.81      146.15     26.32 o 
  -1   6   0      943.56     1044.34    106.18 o 
   0   6   0     2624.14     3198.20     25.73 o 
   1   6   0     2573.98     2864.73    336.03 o 
   2   6   0      166.86      147.65     29.00 o 
   3   6   0      627.13      650.55     56.64 o 
   5   6   0        1.02        3.16      5.17 o 
  -4   7   0       83.81      103.95     16.56 o 
  -3   7   0       62.36       78.91     11.18 o 
  -2   7   0      373.08      463.79     86.62 o 
  -1   7   0        1.50        1.67      1.92 o 
   0   7   0      844.27      950.85     12.24 o 
   1   7   0      437.19      460.98     44.19 o 
   2   7   0        9.93       10.89      2.65 o 
   3   7   0       35.96       35.12      4.10 o 
   4   7   0        6.01        8.33      5.27 o 
   5   7   0        0.87       -4.01      4.54 o 
  -3   8   0      135.60      151.50     15.24 o 
  -2   8   0      254.79      307.22     31.79 o 
  -1   8   0       51.40       36.18      5.59 o 
   0   8   0     1130.42     1192.30     15.08 o 
   1   8   0      539.70      562.32     55.58 o 
   2   8   0       66.49       58.58     15.40 o 
   3   8   0      204.15      205.59     26.89 o 
   4   8   0       94.40       80.58      9.81 o 
  -3   9   0        5.26       10.43      3.94 o 
  -2   9   0      138.89      138.19      8.54 o 
  -1   9   0      109.49      110.32      9.28 o 
   0   9   0      569.49      591.35     41.19 o 
   1   9   0      614.97      620.24     27.63 o 
   2   9   0      111.88      114.05     15.13 o 
   3   9   0      344.88      387.28     50.78 o 
   4   9   0        9.89       15.29      6.43 o 
  -3  10   0      123.68      128.36     12.23 o 
  -2  10   0        0.51       -0.21      4.01 o 
  -1  10   0       77.04       79.95      8.75 o 
   1  10   0        1.13        1.82      2.45 o 
   2  10   0     1297.83     1351.77    158.68 o 
   3  10   0       11.69       15.08      5.91 o 
   4  10   0        9.00       10.23      5.70 o 
  -2  11   0        9.13        6.86      5.27 o 
  -1  11   0       87.39       83.11      9.49 o 
   0  11   0      264.01      271.06     14.34 o 
   1  11   0       16.91       19.97      3.77 o 
   2  11   0      273.11      269.51     35.33 o 
   3  11   0       82.83       84.59     10.13 o 
   4  11   0       26.85       28.69      7.80 o 
  -2  12   0        6.40        5.17      5.38 o 
  -1  12   0      233.30      199.76     14.03 o 
   0  12   0        3.18        3.38      5.06 o 
   1  12   0       21.52       23.70      4.18 o 
   2  12   0      109.10      102.93     10.81 o 
   3  12   0        5.84        8.33      5.80 o 
  -1  13   0      143.36      120.97     12.13 o 
   0  13   0       41.50       42.61      8.23 o 
   1  13   0      283.05      285.30     16.14 o 
   2  13   0      178.19      165.83     11.71 o 
   3  13   0        5.25        6.86      5.80 o 
   0  14   0        4.85        2.11      5.27 o 
   1  14   0      169.44      144.60     12.66 o 
   2  14   0       17.97       27.21      7.28 o 
  -2 -14   1      140.59      156.33     16.14 o 
  -1 -14   1       38.81       35.97      8.23 o 
   0 -14   1       51.45       49.68      9.39 o 
  -3 -13   1       45.81       35.23      7.91 o 
  -2 -13   1      207.58      203.10     20.14 o 
  -1 -13   1       12.64        9.28      6.43 o 
   0 -13   1      142.10      129.83     12.23 o 
   1 -13   1        5.11        6.12      5.70 o 
  -3 -12   1      107.92       96.19     10.97 o 
  -2 -12   1      332.29      320.71     30.16 o 
  -1 -12   1       20.58       21.73      6.54 o 
   0 -12   1      280.80      264.94     15.29 o 
   1 -12   1       35.19       34.59      7.59 o 
   2 -12   1        0.91        0.42      4.54 o 
  -4 -11   1       19.03       18.88      7.07 o 
  -3 -11   1       85.11       93.48     14.87 o 
  -2 -11   1        1.26        1.34      3.17 o 
  -1 -11   1      178.28      186.72     20.99 o 
   0 -11   1      251.95      247.85     14.03 o 
   1 -11   1       89.37       74.78      9.18 o 
   2 -11   1       74.72       63.70      9.39 o 
  -4 -10   1       22.52       19.93      6.86 o 
  -3 -10   1      327.99      330.76     59.48 o 
  -2 -10   1        1.95        4.18      3.00 o 
  -1 -10   1      308.81      316.30     31.75 o 
   0 -10   1      418.83      411.96     16.24 o 
   1 -10   1       53.02       53.16      7.70 o 
   2 -10   1      191.09      213.67     17.88 o 
   3 -10   1        3.11        2.76      3.76 o 
  -4  -9   1      164.24      135.00     12.23 o 
  -3  -9   1       57.63       50.47      8.23 o 
  -2  -9   1      527.46      543.85     57.80 o 
  -1  -9   1     1044.48     1044.27    122.45 o 
   0  -9   1      352.32      352.18      8.74 o 
   1  -9   1       29.29       28.27      3.96 o 
   2  -9   1      159.39      193.48     28.48 o 
   3  -9   1        0.18        0.17      3.16 o 
  -4  -8   1       58.99       59.06      8.54 o 
  -3  -8   1       13.41       11.68      3.90 o 
  -2  -8   1      240.10      270.64     11.92 o 
  -1  -8   1     1293.37     1331.07    138.96 o 
   0  -8   1        1.90        0.91      1.72 o 
   1  -8   1      259.14      261.71      8.29 o 
   2  -8   1      386.40      455.34     72.62 o 
   3  -8   1       36.36       43.02      6.53 o 
  -5  -7   1        5.70        6.43      5.80 o 
  -4  -7   1       47.56       45.29      5.13 o 
  -3  -7   1      482.82      471.64     56.53 o 
  -2  -7   1      671.50      713.64     99.99 o 
  -1  -7   1     1226.55     1316.66    185.52 o 
   0  -7   1       25.99       40.42      3.07 o 
   1  -7   1     1046.43     1249.24    147.93 o 
   2  -7   1      100.57      136.84     24.67 o 
   3  -7   1       77.69      109.94     20.07 o 
   4  -7   1        6.62        2.45      3.21 o 
  -4  -6   1      189.04      171.35      8.25 o 
  -3  -6   1        0.22        0.71      2.38 o 
  -2  -6   1     1880.11     2031.75    237.52 o 
  -1  -6   1     2168.30     2593.17    371.41 o 
   0  -6   1      779.69      898.75     22.84 o 
   1  -6   1      141.93      120.49     18.11 o 
   2  -6   1      380.85      461.39    123.93 o 
   3  -6   1        2.79        4.44      2.96 o 
   4  -6   1       37.21       43.27      5.75 o 
  -5  -5   1       45.45       52.73      8.54 o 
  -4  -5   1      173.96      168.97      7.85 o 
  -3  -5   1      156.93      144.39      6.41 o 
  -2  -5   1     1541.22     1476.51    110.64 o 
  -1  -5   1        4.45        5.73      1.56 o 
   0  -5   1     4483.96     5067.68    178.21 o 
   1  -5   1       15.95       13.96      2.75 o 
   2  -5   1        1.13        2.55      2.37 o 
   3  -5   1       71.63       83.93     11.07 o 
   4  -5   1       43.69       41.73      5.48 o 
  -5  -4   1       16.53       21.20      6.22 o 
  -4  -4   1        3.18        7.94      4.48 o 
  -3  -4   1       13.01       21.70      3.09 o 
  -2  -4   1     2418.89     2462.58     49.52 o 
  -1  -4   1       29.83       28.64      5.80 o 
   0  -4   1     4411.88     4959.02    238.51 o 
   1  -4   1      833.24     1034.26    165.06 o 
   2  -4   1        0.05        0.17      1.63 o 
   3  -4   1      181.92      221.24     31.48 o 
   4  -4   1        2.80        7.49      4.32 o 
  -5  -3   1        7.84        9.39      4.96 o 
  -4  -3   1       42.09       39.76      4.32 o 
  -3  -3   1      503.12      502.05     10.72 o 
  -2  -3   1     1948.89     1969.30     44.67 o 
  -1  -3   1      366.61      343.65     25.73 o 
   0  -3   1     3386.02     3627.08    443.61 o 
   1  -3   1      572.87      577.56     53.90 o 
   2  -3   1        1.39        2.22      0.82 o 
   3  -3   1       47.71       44.03      6.91 o 
   4  -3   1       30.50       36.19      5.12 o 
   5  -3   1        0.12        2.08      3.39 o 
  -4  -2   1       14.78       19.99      3.38 o 
  -3  -2   1      393.10      339.81     20.51 o 
  -2  -2   1       18.75       15.09      1.97 o 
  -1  -2   1     2365.18     2195.21     28.74 o 
   0  -2   1      746.26      987.43    102.02 o 
   1  -2   1        2.58        9.23      1.26 o 
   2  -2   1     1651.74     1584.77     26.48 o 
   3  -2   1       45.65       41.89      3.76 o 
   4  -2   1       52.98       54.88      8.60 o 
  -5  -1   1       42.73       48.41      7.59 o 
  -4  -1   1       50.84       52.61      6.80 o 
  -3  -1   1      447.10      432.36     22.10 o 
  -2  -1   1     1143.76     1034.15     38.87 o 
  -1  -1   1      278.51      269.98     11.44 o 
   0  -1   1      347.42      400.47      5.59 o 
   1  -1   1     5020.90     4861.07    129.95 o 
   2  -1   1     1960.81     1969.80     68.27 o 
   3  -1   1      628.12      621.48     19.95 o 
   4  -1   1       47.82       42.27      4.43 o 
  -5   0   1        0.20        2.03      3.69 o 
  -4   0   1       91.78      110.11      6.19 o 
  -3   0   1      888.19      896.23     51.63 o 
  -2   0   1     1290.38     1169.30     44.98 o 
  -1   0   1     5766.22     5310.20    196.60 o 
   1   0   1       47.30       41.53      1.60 o 
   2   0   1     1007.84     1060.43     79.31 o 
   3   0   1       85.82       84.52      6.22 o 
   4   0   1       82.35       68.31      5.17 o 
  -5   1   1        0.01        1.08      3.05 o 
  -4   1   1      212.76      218.93     24.57 o 
  -3   1   1        9.36        8.24      1.65 o 
  -2   1   1      268.22      251.15      7.66 o 
  -1   1   1    12733.33    11356.25    508.11 o 
   0   1   1     1116.25     1458.44     11.81 o 
   1   1   1      905.57      799.99      8.86 o 
   2   1   1      540.29      456.35     41.71 o 
   3   1   1        8.06        7.32      1.89 o 
   4   1   1       11.92       13.71      4.22 o 
  -5   2   1        0.91        1.13      3.14 o 
  -4   2   1       77.05       77.79      6.09 o 
  -3   2   1        0.86        2.52      1.33 o 
  -2   2   1       23.08       23.43      2.21 o 
  -1   2   1     1029.01     1072.08     56.77 o 
   0   2   1      626.71      797.61     93.29 o 
   1   2   1      820.93      813.19     23.84 o 
   2   2   1     1768.47     1595.90    111.22 o 
   3   2   1        2.42        3.01      1.64 o 
   4   2   1      105.64       79.84      7.17 o 
   5   2   1       16.28       21.52      6.12 o 
  -4   3   1       47.10       61.39      5.83 o 
  -3   3   1       29.88       31.16      3.97 o 
  -2   3   1     1363.41     1519.49     64.58 o 
  -1   3   1      472.92      527.28     58.83 o 
   0   3   1     2399.38     2807.41    142.33 o 
   1   3   1     1453.43     1797.18    143.23 o 
   2   3   1      241.03      207.63      5.43 o 
   3   3   1       69.01       64.06      4.14 o 
   4   3   1       34.14       28.68      3.87 o 
  -4   4   1       60.12       61.29      5.99 o 
  -3   4   1       12.69       13.58      2.51 o 
  -2   4   1      817.09      942.29     60.94 o 
  -1   4   1     1932.25     2018.36    228.87 o 
   0   4   1      167.24      217.20     16.08 o 
   1   4   1     1791.99     2136.03    257.93 o 
   2   4   1      191.30      188.47      7.07 o 
   3   4   1        8.50        8.44      3.06 o 
   4   4   1      218.16      221.59     12.66 o 
   5   4   1        1.94        3.69      4.75 o 
  -4   5   1        0.19        0.05      2.83 o 
  -3   5   1      342.98      375.95     51.15 o 
  -2   5   1      216.59      239.22     38.09 o 
  -1   5   1        2.72        3.27      0.83 o 
   0   5   1      276.10      277.03      5.75 o 
   1   5   1     3434.63     4215.92    471.24 o 
   2   5   1       20.23       14.88      2.43 o 
   3   5   1      221.83      209.84     15.13 o 
   4   5   1      242.49      269.37     14.24 o 
   5   5   1       10.11        2.00      4.85 o 
  -4   6   1        2.02        4.06      3.55 o 
  -3   6   1       20.61       25.40      4.32 o 
  -2   6   1      237.19      300.22     49.86 o 
  -1   6   1      114.28       99.99      8.17 o 
   0   6   1     2471.15     3034.24     74.46 o 
   1   6   1       29.36       30.67      4.54 o 
   2   6   1      532.30      619.98     91.60 o 
   3   6   1      541.87      592.26     35.17 o 
   4   6   1        7.96       11.50      5.17 o 
   5   6   1        9.67        4.11      5.48 o 
  -4   7   1        4.24        2.43      3.48 o 
  -3   7   1        7.60        7.38      3.56 o 
  -2   7   1      180.18      221.36     29.78 o 
  -1   7   1      143.18      149.43      4.97 o 
   0   7   1     3058.06     3717.56    156.78 o 
   1   7   1      347.34      310.72     32.75 o 
   2   7   1       83.64       93.34     18.25 o 
   3   7   1      549.66      590.27     62.86 o 
   4   7   1        8.86        4.54      4.75 o 
   5   7   1       13.79       13.71      6.43 o 
  -3   8   1      230.95      250.77     21.94 o 
  -2   8   1        1.16        5.59      4.01 o 
  -1   8   1      289.33      271.58     12.55 o 
   0   8   1       76.14       74.86      7.22 o 
   1   8   1       80.80       86.33      4.81 o 
   2   8   1      240.33      245.76     35.07 o 
   3   8   1       41.33       37.65      6.75 o 
   4   8   1        3.80        2.00      4.96 o 
  -3   9   1      137.55      149.98     12.76 o 
  -2   9   1       10.70       10.34      4.96 o 
  -1   9   1      392.55      369.78     15.19 o 
   0   9   1      435.03      459.90     31.06 o 
   1   9   1       90.28      101.18      6.28 o 
   2   9   1       54.43       49.68      4.51 o 
   3   9   1      568.21      510.68     19.62 o 
   4   9   1       84.04       64.44      9.39 o 
  -3  10   1       20.70       29.11      7.38 o 
  -2  10   1      129.14      122.98     11.18 o 
  -1  10   1      546.23      504.88     18.77 o 
   0  10   1       90.59       95.10      6.22 o 
   1  10   1      103.72       89.41      5.59 o 
   2  10   1      172.73      189.77     17.51 o 
   3  10   1      512.22      471.77     19.41 o 
   4  10   1       66.02       53.58      8.86 o 
  -2  11   1       49.07       39.55      7.91 o 
  -1  11   1        4.03        8.54      4.85 o 
   0  11   1        6.68        3.69      4.54 o 
   1  11   1      509.91      541.91     12.79 o 
   2  11   1      178.61      188.94     15.98 o 
   3  11   1        0.01       -0.63      4.22 o 
   4  11   1       72.24       62.44      9.70 o 
  -2  12   1        5.79        2.32      4.85 o 
  -1  12   1      124.80      133.63     11.71 o 
   0  12   1      103.28       76.89      9.18 o 
   1  12   1      165.12      180.21     19.46 o 
   2  12   1      138.99      136.66      8.02 o 
   3  12   1        9.27       11.60      6.54 o 
  -1  13   1       61.76       52.84      8.86 o 
   0  13   1        7.32        7.91      5.91 o 
   1  13   1      277.01      267.89     15.40 o 
   2  13   1       63.75       59.06      8.96 o 
   3  13   1       84.52       77.10     10.23 o 
   0  14   1       62.80       60.22      9.60 o 
   1  14   1      151.18      123.93     11.92 o 
   2  14   1       16.31       23.31      7.17 o 
  -2 -14   2       60.66       71.30     10.44 o 
  -1 -14   2       44.06       52.73      9.49 o 
   0 -14   2      232.82      196.38     15.19 o 
  -3 -13   2       37.72       41.87      8.23 o 
  -2 -13   2       66.11       60.76      6.47 o 
  -1 -13   2       50.69       59.17      9.18 o 
   0 -13   2       23.60       26.16      7.59 o 
   1 -13   2        0.18        5.38      5.17 o 
  -3 -12   2      290.20      299.93     40.13 o 
  -2 -12   2        9.03       12.47      4.10 o 
  -1 -12   2       82.89       87.96     10.23 o 
   0 -12   2       75.89       73.83      9.70 o 
   1 -12   2        0.39        3.48      4.43 o 
   2 -12   2        1.71        2.95      4.75 o 
  -4 -11   2       98.22      101.25     11.50 o 
  -3 -11   2       85.86       95.26     14.24 o 
  -2 -11   2       16.66       21.51      4.28 o 
  -1 -11   2      555.91      561.87     27.21 o 
   0 -11   2      398.90      400.89     17.61 o 
   1 -11   2      105.64      100.41     10.34 o 
   2 -11   2        8.52       11.59      4.04 o 
  -4 -10   2       20.76       25.73      7.07 o 
  -3 -10   2       81.50       79.46     14.66 o 
  -2 -10   2      723.72      756.94    103.20 o 
  -1 -10   2       21.95       18.79      3.50 o 
   0 -10   2        6.94        5.91      4.75 o 
   1 -10   2       46.75       56.15      5.24 o 
   2 -10   2      146.04      151.11     11.44 o 
   3 -10   2        0.75        2.76      2.97 o 
  -3  -9   2       21.28       21.13      4.13 o 
  -2  -9   2     1313.40     1548.61     29.32 o 
  -1  -9   2       11.40       10.55      2.68 o 
   0  -9   2        0.31       -0.21      3.59 o 
   1  -9   2      124.60      119.96      8.81 o 
   2  -9   2       52.08       55.10      6.17 o 
   3  -9   2        0.38       -0.19      2.82 o 
  -4  -8   2        1.76        3.12      3.47 o 
  -3  -8   2       47.61       46.67      5.33 o 
  -2  -8   2       18.97       19.16      3.33 o 
  -1  -8   2      441.04      490.65     15.61 o 
   0  -8   2       21.77       16.58      2.45 o 
   1  -8   2      244.57      216.10      7.60 o 
   2  -8   2       76.86       93.68     12.53 o 
   3  -8   2        9.55       11.22      3.72 o 
  -4  -7   2        1.41        3.88      3.14 o 
  -3  -7   2        2.05        3.24      2.48 o 
  -2  -7   2     1622.40     1713.64    258.82 o 
  -1  -7   2       72.61       88.22     13.29 o 
   0  -7   2       32.70       26.80      2.05 o 
   1  -7   2     1403.37     1871.74    346.05 o 
   2  -7   2        6.15        9.24      3.59 o 
   3  -7   2        5.96        4.55      3.27 o 
   4  -7   2        1.05        0.53      3.07 o 
  -5  -6   2       29.68       36.07      7.59 o 
  -4  -6   2       56.59       52.71      5.26 o 
  -3  -6   2      543.53      525.14     37.02 o 
  -2  -6   2     1027.37     1074.75    101.94 o 
  -1  -6   2      185.15      210.08     27.74 o 
   0  -6   2     1926.16     1997.99     73.42 o 
   1  -6   2     1082.30     1515.57    310.29 o 
   2  -6   2      360.33      414.05    115.44 o 
   3  -6   2       29.10       37.30      7.91 o 
   4  -6   2       26.07       22.47      6.33 o 
  -5  -5   2       18.10       19.62      6.54 o 
  -4  -5   2       20.87       21.85      3.89 o 
  -3  -5   2      227.86      228.25      8.11 o 
  -2  -5   2       76.68       91.32     10.71 o 
  -1  -5   2        0.84        1.67      2.90 o 
   0  -5   2      619.79      617.83     44.77 o 
   1  -5   2      699.55      803.50    124.72 o 
   2  -5   2       12.34       10.92      2.58 o 
   3  -5   2      177.43      199.76     30.80 o 
   4  -5   2       15.45       17.84      4.26 o 
  -5  -4   2       37.12       52.63      8.44 o 
  -4  -4   2        2.87        5.78      2.90 o 
  -3  -4   2      951.84      872.09     74.36 o 
  -2  -4   2      296.49      348.85     18.38 o 
  -1  -4   2      509.54      473.87     42.35 o 
   0  -4   2      252.86      250.03     29.69 o 
   1  -4   2      137.41      161.84     17.14 o 
   2  -4   2      425.41      439.73     43.35 o 
   3  -4   2      150.90      155.43     11.87 o 
   4  -4   2        0.05       -0.84      2.66 o 
  -5  -3   2        0.47        2.72      3.03 o 
  -4  -3   2       54.67       59.05      5.21 o 
  -3  -3   2      344.91      322.05     19.80 o 
  -2  -3   2        1.86        1.03      0.95 o 
  -1  -3   2     1185.32     1142.83     66.24 o 
   0  -3   2     3198.40     3554.92    562.47 o 
   1  -3   2       64.66       87.25      5.85 o 
   2  -3   2      262.33      252.75     13.31 o 
   3  -3   2      230.53      237.25     23.94 o 
   4  -3   2       23.42       28.96      7.17 o 
  -5  -2   2       71.68       82.90      9.60 o 
  -4  -2   2       27.40       33.21      3.33 o 
  -3  -2   2      184.37      189.57      7.80 o 
  -2  -2   2      763.46      889.74     54.58 o 
  -1  -2   2     1714.33     1632.02     12.86 o 
   0  -2   2      349.41      368.87     43.40 o 
   1  -2   2     6021.16     6257.87    152.14 o 
   2  -2   2     1166.00     1177.28     61.56 o 
   3  -2   2       76.87       71.84      4.70 o 
   4  -2   2        1.05        2.64      2.64 o 
  -5  -1   2        0.20        5.17      4.64 o 
  -4  -1   2       14.45       22.84      2.97 o 
  -3  -1   2      324.16      339.31     18.72 o 
  -2  -1   2     1273.63     1199.53     69.46 o 
  -1  -1   2     3661.49     3182.25    137.59 o 
   0  -1   2     3522.23     4159.07    170.94 o 
   1  -1   2    19019.60    17549.48   1386.15 o 
   2  -1   2     2256.75     2233.87    109.26 o 
   3  -1   2       30.66       32.48      3.78 o 
   4  -1   2       18.35       17.44      3.46 o 
  -5   0   2        1.74        5.16      3.60 o 
  -4   0   2       79.07       79.67      4.59 o 
  -3   0   2      102.06      103.55      7.03 o 
  -2   0   2       29.92       36.04      2.54 o 
  -1   0   2     2084.80     2198.28    100.62 o 
   0   0   2      451.87      389.76     12.71 o 
   1   0   2     2573.21     2635.35    269.58 o 
   2   0   2      153.69      118.10     16.56 o 
   3   0   2       38.93       35.18      2.72 o 
   4   0   2      184.39      181.34      7.65 o 
   5   0   2        0.58        4.32      4.85 o 
  -5   1   2       27.92       40.75      5.62 o 
  -4   1   2       56.32       60.97      7.49 o 
  -3   1   2        9.78       12.08      1.70 o 
  -2   1   2     2035.23     2004.47     72.30 o 
  -1   1   2     1762.09     1723.54     73.45 o 
   0   1   2      880.30      915.29    137.01 o 
   1   1   2     3721.40     3726.98    463.59 o 
   2   1   2     1590.12     1552.66    171.65 o 
   3   1   2       44.43       40.87      3.37 o 
   4   1   2       12.30       10.95      2.66 o 
   5   1   2       21.10       23.20      6.33 o 
  -5   2   2        1.00        1.75      3.29 o 
  -4   2   2       49.54       65.07      9.49 o 
  -3   2   2      197.81      190.32      5.62 o 
  -2   2   2      795.09      782.48     23.85 o 
  -1   2   2     2038.81     2403.43    305.40 o 
   0   2   2      559.18      694.10      9.70 o 
   1   2   2     7032.09     7547.79     47.04 o 
   2   2   2       44.45       39.44      5.01 o 
   3   2   2       47.40       41.96      3.34 o 
   4   2   2      216.15      224.44     11.71 o 
   5   2   2        0.57        0.53      4.11 o 
  -4   3   2        4.56        9.36      3.59 o 
  -3   3   2       17.21       20.29      3.61 o 
  -2   3   2       49.33       55.08      4.52 o 
  -1   3   2        6.98        9.01      1.20 o 
   0   3   2      482.83      598.33      9.91 o 
   1   3   2     2360.29     2827.31    217.58 o 
   2   3   2      253.51      243.77      5.46 o 
   3   3   2     1151.52     1145.08     75.57 o 
   4   3   2       51.68       49.99      6.86 o 
  -4   4   2        0.61       -1.55      2.84 o 
  -3   4   2      323.63      381.67     28.95 o 
  -2   4   2      753.14      889.41     81.35 o 
  -1   4   2      367.61      422.01     81.79 o 
   0   4   2      687.75      749.94    110.95 o 
   1   4   2     5674.40     6951.57    609.56 o 
   2   4   2       37.27       38.98      3.32 o 
   3   4   2      715.11      713.89     33.01 o 
   4   4   2        5.75        7.70      4.54 o 
   5   4   2        0.16       -2.00      4.22 o 
  -4   5   2        3.87        3.75      3.33 o 
  -3   5   2       82.06       88.91      6.33 o 
  -2   5   2       57.15       58.55      6.20 o 
  -1   5   2       58.94       54.52      4.64 o 
   0   5   2     1296.26     1553.38     98.03 o 
   1   5   2      812.06      992.08     90.02 o 
   2   5   2     1859.19     2201.44    196.81 o 
   3   5   2      853.63      812.37     64.81 o 
   4   5   2        0.14        1.05      4.22 o 
   5   5   2      127.64      138.59     12.34 o 
  -4   6   2        2.30        2.92      3.52 o 
  -3   6   2       86.71       90.22      6.53 o 
  -2   6   2      250.45      327.09     57.88 o 
  -1   6   2      365.15      343.15      7.25 o 
   0   6   2       83.15       63.79      5.85 o 
   1   6   2      563.86      596.92     44.35 o 
   2   6   2      434.76      480.33     65.87 o 
   3   6   2      368.29      332.86     14.45 o 
   4   6   2       49.32       44.93      7.59 o 
   5   6   2        0.61       -1.58      4.64 o 
  -4   7   2       14.92       20.25      6.64 o 
  -3   7   2       67.89       83.00      9.39 o 
  -2   7   2       23.04       22.99      5.06 o 
  -1   7   2     1079.46     1070.75     45.83 o 
   0   7   2     1090.03     1109.98     67.61 o 
   1   7   2       56.46       53.54      4.01 o 
   2   7   2      823.42      963.80    103.47 o 
   3   7   2      186.10      169.17     11.18 o 
   4   7   2        3.02        0.11      3.80 o 
   5   7   2       25.02       27.11      7.70 o 
  -3   8   2       55.32       66.66      8.96 o 
  -2   8   2      136.17      126.14     10.23 o 
  -1   8   2     1332.95     1294.43     26.26 o 
   0   8   2      657.94      719.25     79.79 o 
   1   8   2      289.40      306.70     12.34 o 
   2   8   2     1448.90     1553.32    193.59 o 
   3   8   2       22.54       16.98      5.38 o 
   4   8   2       25.12       22.04      6.33 o 
  -3   9   2       44.74       46.30      8.23 o 
  -2   9   2        7.12        6.86      4.85 o 
  -1   9   2      511.65      487.06     17.51 o 
   0   9   2       69.15       63.72      7.65 o 
   1   9   2      356.41      354.26      9.24 o 
   2   9   2      703.99      723.09     75.52 o 
   3   9   2      403.19      341.93     16.14 o 
   4   9   2        4.32        2.74      5.17 o 
  -3  10   2        0.42       -0.63      3.90 o 
  -2  10   2      217.68      199.44     13.29 o 
  -1  10   2      164.21      143.97     10.76 o 
   0  10   2        1.82        0.44      2.27 o 
   1  10   2     1099.41     1101.27     60.96 o 
   2  10   2      202.30      223.24     19.14 o 
   3  10   2       31.88       28.79      6.75 o 
   4  10   2       59.08       50.31      8.96 o 
  -2  11   2        6.06        9.39      5.59 o 
  -1  11   2      191.78      166.43     12.13 o 
   0  11   2      166.06      143.54     10.55 o 
   1  11   2      128.81      141.54     10.02 o 
   2  11   2      257.05      214.95     12.87 o 
   3  11   2       21.83       21.20      6.86 o 
   4  11   2       69.99       64.76     10.13 o 
  -2  12   2       58.91       53.79      8.86 o 
  -1  12   2       43.65       35.44      7.17 o 
   0  12   2      131.80      115.49     10.44 o 
   1  12   2      427.42      414.42     22.04 o 
   2  12   2       30.75       28.58      6.96 o 
   3  12   2      237.50      203.24     14.45 o 
  -1  13   2        1.24        4.11      5.17 o 
   0  13   2      115.41      106.84     10.65 o 
   1  13   2      156.80      135.85     11.29 o 
   2  13   2       53.60       50.84      8.65 o 
   3  13   2      104.27       94.82     11.50 o 
   0  14   2      196.46      177.51     13.71 o 
   1  14   2       25.68       23.84      6.96 o 
   2  14   2       21.06       22.78      7.38 o 
  -2 -14   3        3.08        8.44      6.75 o 
  -1 -14   3       24.69       29.85      8.54 o 
   0 -14   3       56.63       52.95     10.02 o 
  -3 -13   3       47.63       56.81     15.03 o 
  -2 -13   3       17.52       19.66      4.79 o 
  -1 -13   3      188.45      199.44     14.55 o 
   0 -13   3       28.58       34.59      8.23 o 
   1 -13   3        6.61        9.28      6.12 o 
  -3 -12   3       25.74       21.26      5.12 o 
  -2 -12   3        2.87        2.14      3.60 o 
  -1 -12   3       99.21       99.14     10.86 o 
   0 -12   3        3.02        2.53      5.38 o 
   1 -12   3        5.94        9.18      5.80 o 
   2 -12   3      105.69       84.27     10.55 o 
  -3 -11   3        4.36        3.93      3.75 o 
  -2 -11   3      150.08      155.68     28.53 o 
  -1 -11   3      183.82      181.88      8.08 o 
   0 -11   3        0.63        3.80      4.85 o 
   1 -11   3       79.20       80.37      9.81 o 
   2 -11   3       16.97       15.03      4.41 o 
  -4 -10   3       40.39       47.57      8.54 o 
  -3 -10   3       10.61       14.48      4.14 o 
  -2 -10   3      143.87      138.25     17.09 o 
  -1 -10   3     1564.18     1586.60    144.55 o 
   0 -10   3      130.56      136.37     10.76 o 
   1 -10   3      345.83      343.45     18.40 o 
   2 -10   3        1.22       -2.47      2.32 o 
   3 -10   3        0.62       -0.86      2.76 o 
  -4  -9   3        1.11       -0.46      3.11 o 
  -3  -9   3      218.01      228.63     40.87 o 
  -2  -9   3       15.46       13.86      3.45 o 
  -1  -9   3      239.47      263.78     13.08 o 
   0  -9   3      459.50      498.13     17.51 o 
   1  -9   3      235.69      232.59      8.38 o 
   2  -9   3       32.61       35.52      4.27 o 
   3  -9   3       40.84       46.98      6.47 o 
  -4  -8   3       97.82       93.15     15.71 o 
  -3  -8   3       27.97       33.38      4.55 o 
  -2  -8   3      435.51      411.60     70.66 o 
  -1  -8   3        5.56        6.17      2.34 o 
   0  -8   3      112.83      110.24      3.78 o 
   1  -8   3      339.53      363.23     69.08 o 
   2  -8   3       28.96       33.15      6.54 o 
   3  -8   3       59.22       84.50     24.47 o 
  -4  -7   3       26.49       21.77      4.31 o 
  -3  -7   3      148.09      137.93     15.50 o 
  -2  -7   3      708.77      687.17     94.61 o 
  -1  -7   3       21.74       19.13      2.86 o 
   0  -7   3     1867.05     1937.24    194.86 o 
   1  -7   3      677.37      829.71    160.95 o 
   2  -7   3       49.76       50.63     10.34 o 
   3  -7   3      101.14      119.90     16.93 o 
   4  -7   3       14.73       14.24      5.80 o 
  -5  -6   3        1.05        4.54      4.75 o 
  -4  -6   3       35.64       40.14      5.07 o 
  -3  -6   3      953.37      948.33     42.50 o 
  -2  -6   3       12.03       15.54      2.85 o 
  -1  -6   3      304.34      272.13     43.08 o 
   0  -6   3      681.82      704.32     75.83 o 
   1  -6   3       20.69       18.91      3.00 o 
   2  -6   3      109.09      117.33     32.48 o 
   3  -6   3       54.29       69.43     21.78 o 
   4  -6   3        0.58        2.34      3.16 o 
  -5  -5   3        4.94        4.06      3.21 o 
  -4  -5   3       10.80       12.78      3.65 o 
  -3  -5   3      486.06      431.72     17.30 o 
  -2  -5   3      423.73      470.35     48.25 o 
  -1  -5   3     1038.95     1125.81    153.67 o 
   0  -5   3      766.65      815.85     95.24 o 
   1  -5   3       18.62       12.38      3.38 o 
   2  -5   3      637.08      741.28     96.03 o 
   3  -5   3       65.20       60.49      8.49 o 
   4  -5   3        6.37       10.88      5.17 o 
  -5  -4   3        0.06        1.06      3.16 o 
  -4  -4   3       30.61       39.75      4.77 o 
  -3  -4   3       82.81       76.19      5.07 o 
  -2  -4   3        1.16        1.24      2.11 o 
  -1  -4   3     3927.55     4240.92    354.91 o 
   0  -4   3     2722.45     3052.74    339.60 o 
   1  -4   3      166.47      180.96     23.20 o 
   2  -4   3      676.49      700.55     52.10 o 
   3  -4   3      111.53      112.66     16.08 o 
   4  -4   3       22.50       27.11      4.48 o 
  -5  -3   3       21.25       25.09      4.84 o 
  -4  -3   3      168.43      172.75      8.20 o 
  -3  -3   3       84.03       95.00      5.29 o 
  -2  -3   3      829.29      788.96     12.08 o 
  -1  -3   3       29.90       32.96      3.96 o 
   0  -3   3       11.60       15.39      1.59 o 
   1  -3   3     1016.93     1148.61     25.73 o 
   2  -3   3      160.67      188.25     16.82 o 
   3  -3   3        4.91        3.58      2.18 o 
   4  -3   3       35.65       26.47      6.12 o 
  -5  -2   3        7.65       14.34      6.33 o 
  -4  -2   3      234.23      249.86     13.18 o 
  -3  -2   3       98.27      106.05      9.14 o 
  -2  -2   3       30.46       21.62      2.54 o 
  -1  -2   3     9013.61     8576.75    136.53 o 
   0  -2   3     3565.73     4250.01    313.50 o 
   1  -2   3      421.75      370.66      9.39 o 
   2  -2   3     1810.92     2043.63    203.26 o 
   3  -2   3        3.01        4.04      1.98 o 
   4  -2   3      142.49      159.89     11.39 o 
  -5  -1   3       80.75       88.17     10.02 o 
  -4  -1   3        1.56        0.49      1.96 o 
  -3  -1   3       36.78       42.12      4.53 o 
  -2  -1   3      958.74     1064.22     82.49 o 
  -1  -1   3     1082.77     1119.88     15.61 o 
   0  -1   3      493.93      641.67     35.44 o 
   1  -1   3    11749.76    11640.99   1118.16 o 
   2  -1   3      223.21      205.33     16.08 o 
   3  -1   3      224.77      213.46     22.30 o 
   4  -1   3      145.47      122.40      6.65 o 
   5  -1   3        4.10        0.11      4.43 o 
  -5   0   3        2.96        3.48      4.32 o 
  -4   0   3       20.01       22.84      3.14 o 
  -3   0   3      104.56       96.05      6.16 o 
  -2   0   3      940.84      914.92     71.51 o 
  -1   0   3       84.57       76.47      5.38 o 
   0   0   3     1979.50     1967.85     51.46 o 
   1   0   3    21694.47    22204.53   2352.03 o 
   2   0   3     1382.57     1433.94    206.40 o 
   3   0   3       58.04       48.59      5.68 o 
   4   0   3        8.58       12.66      4.75 o 
   5   0   3        0.03       -0.32      4.54 o 
  -5   1   3        2.31        4.11      4.22 o 
  -4   1   3       38.80       50.02      7.54 o 
  -3   1   3       51.37       54.96      3.86 o 
  -2   1   3      905.12      939.84     42.09 o 
  -1   1   3     2642.21     2592.80    130.94 o 
   0   1   3      670.08      597.28      7.80 o 
   1   1   3     2857.39     3386.53     24.79 o 
   2   1   3      358.14      361.67     43.30 o 
   3   1   3      485.51      441.46     49.94 o 
   4   1   3       26.33       26.47      5.70 o 
   5   1   3        0.14        1.79      4.43 o 
  -4   2   3       25.51       22.54      5.75 o 
  -3   2   3      112.60      121.67     10.05 o 
  -2   2   3     2531.55     2971.17    165.66 o 
  -1   2   3      726.33      961.44    193.15 o 
   0   2   3      638.14      661.09    108.48 o 
   1   2   3      480.16      547.18     10.76 o 
   2   2   3      238.40      220.87     26.95 o 
   3   2   3      323.19      283.07     30.01 o 
   4   2   3        5.73        7.17      4.11 o 
   5   2   3        5.62        2.21      4.43 o 
  -4   3   3        1.50        3.64      3.13 o 
  -3   3   3      352.89      377.44     22.61 o 
  -2   3   3     1519.02     1920.85    258.37 o 
  -1   3   3     1849.22     1781.47     51.94 o 
   0   3   3     4635.45     5295.57    882.52 o 
   1   3   3      159.74      160.21      6.54 o 
   2   3   3      239.10      230.59      7.07 o 
   3   3   3      120.97       94.75      5.33 o 
   4   3   3       56.27       55.37      7.17 o 
  -4   4   3       30.28       37.02      7.28 o 
  -3   4   3      151.10      175.69     31.69 o 
  -2   4   3        1.87        1.42      1.15 o 
  -1   4   3     2066.33     1849.15     95.24 o 
   0   4   3     4758.30     5271.22    661.03 o 
   1   4   3       17.11       20.78      1.87 o 
   2   4   3     1631.71     1845.40    108.11 o 
   3   4   3      621.40      614.99     17.51 o 
   4   4   3       21.15       23.94      5.70 o 
   5   4   3       61.44       78.36      9.60 o 
  -4   5   3        1.47       -2.95      2.95 o 
  -3   5   3      121.79      121.40     10.13 o 
  -2   5   3        0.06       -0.06      1.10 o 
  -1   5   3      587.49      490.95     26.79 o 
   0   5   3     2923.28     3595.36    409.49 o 
   1   5   3      825.29     1052.92     39.39 o 
   2   5   3      825.62     1002.65    104.68 o 
   3   5   3        8.59       10.97      4.01 o 
   4   5   3      100.85       89.54      9.39 o 
   5   5   3       16.83       13.61      6.22 o 
  -4   6   3       19.12       22.47      6.75 o 
  -3   6   3      101.61       93.24      9.49 o 
  -2   6   3       15.09       25.63      5.17 o 
  -1   6   3     1059.76      983.80     49.62 o 
   0   6   3     1031.12     1238.63    148.61 o 
   1   6   3     4962.33     6002.32     75.36 o 
   2   6   3      483.31      511.54     55.21 o 
   3   6   3        7.10        5.80      3.80 o 
   4   6   3       76.41       72.77      9.07 o 
   5   6   3        1.72       -0.74      4.54 o 
  -4   7   3        7.53        7.80      4.85 o 
  -3   7   3      195.31      200.39     13.50 o 
  -2   7   3      674.66      636.83     19.93 o 
  -1   7   3      321.38      303.62      7.73 o 
   0   7   3       62.62       59.25      6.86 o 
   1   7   3      466.82      463.87      8.98 o 
   2   7   3      815.69      933.87     99.19 o 
   3   7   3       15.64       10.44      4.75 o 
   4   7   3       11.58       10.13      5.38 o 
   5   7   3       18.49       14.87      6.96 o 
  -3   8   3       49.14       43.45      7.80 o 
  -2   8   3      645.10      632.50     20.99 o 
  -1   8   3      520.39      504.05     10.36 o 
   0   8   3        0.46       -0.83      1.67 o 
   1   8   3      809.98      853.35     13.08 o 
   2   8   3      243.85      264.39     20.94 o 
   3   8   3        9.61        3.90      4.54 o 
   4   8   3      163.28      152.83     12.66 o 
  -3   9   3       21.49       24.89      6.75 o 
  -2   9   3      315.81      312.82     15.71 o 
  -1   9   3      173.57      153.88     10.44 o 
   0   9   3      741.28      808.64     87.59 o 
   1   9   3      948.84      978.01     26.00 o 
   2   9   3      127.55      141.86     10.44 o 
   3   9   3       77.67       68.13      8.75 o 
   4   9   3      182.29      178.67     13.39 o 
  -3  10   3        6.93        5.48      5.06 o 
  -2  10   3      149.22      143.44     11.92 o 
  -1  10   3      146.22      128.04     10.34 o 
   0  10   3       45.12       52.39      4.55 o 
   1  10   3      311.09      309.01      9.37 o 
   2  10   3       74.91       76.78      8.65 o 
   3  10   3      422.60      392.24     18.46 o 
   4  10   3        4.93       11.18      6.22 o 
  -2  11   3       39.67       36.91      7.80 o 
  -1  11   3       61.70       59.06      8.23 o 
   0  11   3      245.59      241.74     13.08 o 
   1  11   3      421.98      421.84     11.43 o 
   2  11   3        1.81        0.42      4.32 o 
   3  11   3       88.87       79.74      9.70 o 
   4  11   3       10.69       15.82      6.64 o 
  -2  12   3       48.20       51.15      9.07 o 
  -1  12   3       24.41       24.05      6.75 o 
   0  12   3      703.86      622.59     21.30 o 
   1  12   3       35.43       32.65      4.62 o 
   2  12   3       74.95       72.35      8.96 o 
   3  12   3      147.35      150.93     13.29 o 
  -1  13   3       81.64       65.92      9.49 o 
   0  13   3      154.95      128.46     11.29 o 
   1  13   3        0.13        3.16      3.50 o 
   2  13   3      267.82      225.60     14.87 o 
   3  13   3       43.04       41.66      8.75 o 
   0  14   3      109.90      106.21     11.18 o 
   2  14   3      135.99      136.69     12.66 o 
  -1 -14   4      153.46      186.37     15.29 o 
   0 -14   4        0.08        0.11      5.80 o 
  -2 -13   4      121.45      121.95     19.09 o 
  -1 -13   4      118.66      120.55     12.34 o 
   0 -13   4        0.58       -2.64      5.17 o 
   1 -13   4       11.99       14.34      6.54 o 
  -3 -12   4       65.79       71.85     14.45 o 
  -2 -12   4      166.69      182.87     33.28 o 
  -1 -12   4      109.68      113.70     11.50 o 
   0 -12   4       82.94       90.39     10.65 o 
   1 -12   4      196.49      180.56     13.71 o 
   2 -12   4        0.42        0.74      4.11 o 
  -3 -11   4        1.28        5.37      3.83 o 
  -2 -11   4       86.36       99.46     10.76 o 
  -1 -11   4        0.48        3.48      5.06 o 
   0 -11   4       50.35       51.26      8.02 o 
   1 -11   4       93.44       82.69      9.60 o 
   2 -11   4        2.23       -0.79      3.05 o 
  -4 -10   4        1.38        6.35      4.08 o 
  -3 -10   4      292.52      310.25     51.73 o 
  -2 -10   4      409.08      412.52     53.79 o 
  -1 -10   4      200.22      244.48     13.39 o 
   0 -10   4       10.67        9.39      5.27 o 
   1 -10   4       77.86       73.83      9.18 o 
   2 -10   4        0.46        1.69      2.64 o 
   3 -10   4       30.16       33.62      7.73 o 
  -4  -9   4        0.01       -1.31      3.08 o 
  -3  -9   4      170.07      170.83     23.63 o 
  -2  -9   4       35.27       30.55      4.29 o 
  -1  -9   4      148.07      137.21     19.62 o 
   0  -9   4     1012.24     1041.20     25.10 o 
   1  -9   4       14.27       21.30      5.70 o 
   2  -9   4       14.36       20.53      4.56 o 
   3  -9   4       30.20       30.82     10.13 o 
  -4  -8   4       25.64       30.53      5.48 o 
  -3  -8   4        3.82        4.27      3.01 o 
  -2  -8   4      417.31      421.16     50.52 o 
  -1  -8   4      145.03      129.95      9.70 o 
   0  -8   4      955.13      915.48     79.84 o 
   1  -8   4       85.41      100.20     21.41 o 
   2  -8   4       93.19      110.14     23.68 o 
   3  -8   4       46.91       53.11     15.35 o 
  -4  -7   4        7.86        7.38      3.65 o 
  -3  -7   4      560.84      524.52     61.17 o 
  -2  -7   4       18.49       15.31      3.23 o 
  -1  -7   4     2244.49     2340.83    296.90 o 
   0  -7   4      522.41      513.74     51.63 o 
   1  -7   4      205.06      242.24     47.14 o 
   2  -7   4      402.67      462.12     95.98 o 
   3  -7   4        0.97        3.62      3.14 o 
   4  -7   4        0.84       -1.20      2.83 o 
  -4  -6   4       29.80       27.20      4.70 o 
  -3  -6   4      146.95      134.62      8.12 o 
  -2  -6   4       40.08       37.30      3.79 o 
  -1  -6   4     1706.32     1809.57    264.62 o 
   0  -6   4      813.10      851.27    112.22 o 
   1  -6   4     1074.78     1267.12    167.12 o 
   2  -6   4       13.83       12.26      3.12 o 
   3  -6   4       30.59       32.17      4.56 o 
   4  -6   4        7.28       14.41      4.27 o 
  -5  -5   4       11.69       13.45      6.38 o 
  -4  -5   4      190.80      192.55      9.13 o 
  -3  -5   4      192.45      198.90      8.09 o 
  -2  -5   4       17.43       14.43      2.70 o 
  -1  -5   4      630.19      559.14     55.85 o 
   0  -5   4        8.41        8.83      1.60 o 
   1  -5   4      298.37      299.20     26.60 o 
   2  -5   4       47.97       47.15      5.91 o 
   3  -5   4        1.02        3.24      2.81 o 
   4  -5   4       13.86       17.65      4.31 o 
  -5  -4   4        1.89       -0.19      3.09 o 
  -4  -4   4      115.65      120.64      7.46 o 
  -3  -4   4        1.55        1.55      2.19 o 
  -2  -4   4      874.94      755.67     37.02 o 
  -1  -4   4     1353.52     1365.63    104.47 o 
   0  -4   4      239.12      244.87     24.72 o 
   1  -4   4     2555.98     2652.00    213.38 o 
   2  -4   4        5.25        6.91      3.11 o 
   3  -4   4        0.18        1.76      2.23 o 
   4  -4   4       14.73       13.40      3.70 o 
  -5  -3   4       35.54       43.03      5.59 o 
  -4  -3   4       17.76       21.14      4.03 o 
  -3  -3   4       89.70       93.10      5.74 o 
  -2  -3   4      204.89      156.30      5.85 o 
  -1  -3   4     5376.59     5585.66    125.03 o 
   0  -3   4      238.50      253.63     20.66 o 
   1  -3   4      392.93      347.72      7.61 o 
   2  -3   4      793.37      884.68    164.59 o 
   3  -3   4       14.29       15.60      2.99 o 
   4  -3   4       13.27       18.20      3.78 o 
  -5  -2   4        6.16       11.44      3.95 o 
  -4  -2   4      165.76      154.03      7.94 o 
  -3  -2   4      108.85       84.16      7.49 o 
  -2  -2   4     1264.24     1254.41     26.89 o 
  -1  -2   4       36.14       29.40      2.35 o 
   0  -2   4     2115.73     2278.94    147.60 o 
   1  -2   4     1257.73     1414.47     67.40 o 
   2  -2   4       90.79      115.16     14.84 o 
   3  -2   4      647.04      590.58     18.93 o 
   4  -2   4       14.68       18.56      5.80 o 
   5  -2   4        9.42        6.96      6.22 o 
  -5  -1   4        2.81       -0.11      4.11 o 
  -4  -1   4      269.43      291.35     10.71 o 
  -3  -1   4      383.67      357.91     15.13 o 
  -2  -1   4     2312.80     2240.58     85.80 o 
  -1  -1   4       13.70       10.85      1.64 o 
   0  -1   4     2489.24     2710.81     90.92 o 
   1  -1   4       13.82       13.84      1.24 o 
   2  -1   4      228.14      214.20     22.37 o 
   3  -1   4      155.46      151.94      6.18 o 
   4  -1   4       13.77       11.18      5.06 o 
   5  -1   4       32.82       39.13      8.33 o 
  -5   0   4       31.89       25.95      6.96 o 
  -4   0   4       10.91       10.77      3.21 o 
  -3   0   4      260.67      266.94      8.53 o 
  -2   0   4      812.93      802.81     36.49 o 
  -1   0   4     1024.84      995.71     49.20 o 
   0   0   4     6142.08     6032.03    197.73 o 
   1   0   4      692.15      916.47     93.78 o 
   2   0   4     1511.38     1534.78    151.02 o 
   3   0   4      479.10      476.72     45.22 o 
   4   0   4        8.74        9.91      4.85 o 
   5   0   4        0.11       -3.16      4.22 o 
  -4   1   4        1.95        5.54      2.79 o 
  -3   1   4      645.75      688.08     24.21 o 
  -2   1   4       35.25       37.81      2.30 o 
  -1   1   4     1386.36     1234.27     71.09 o 
   0   1   4     8079.15     7699.14    892.01 o 
   1   1   4       43.49       62.23      3.90 o 
   2   1   4      380.32      336.74     65.23 o 
   3   1   4      175.32      171.78     25.31 o 
   4   1   4       19.21       14.45      4.96 o 
   5   1   4        7.92       11.92      5.70 o 
  -4   2   4        2.36        1.69      3.90 o 
  -3   2   4      373.76      380.98     22.10 o 
  -2   2   4       98.89       95.50     11.47 o 
  -1   2   4      391.11      368.48      7.01 o 
   0   2   4     2301.67     2460.02    370.20 o 
   1   2   4     1519.11     1880.21     21.20 o 
   2   2   4      781.46      703.85    109.90 o 
   3   2   4      138.58      138.38      8.33 o 
   4   2   4       16.26       21.41      5.17 o 
   5   2   4       10.72        6.33      5.27 o 
  -4   3   4      230.98      270.42     15.61 o 
  -3   3   4      177.69      188.93     10.02 o 
  -2   3   4       31.28       27.79      2.88 o 
  -1   3   4     3419.75     3198.16     21.22 o 
   0   3   4     1087.64     1007.31    151.88 o 
   1   3   4       25.92       30.16      3.59 o 
   2   3   4      800.17      818.29     24.68 o 
   3   3   4      359.64      399.52     13.92 o 
   4   3   4       48.38       51.26      6.96 o 
  -4   4   4       66.58       77.63      9.49 o 
  -3   4   4       43.01       52.31      6.96 o 
  -2   4   4      778.44      782.10     19.83 o 
  -1   4   4      276.31      215.59      5.90 o 
   0   4   4      134.05      143.10     12.29 o 
   1   4   4      625.92      679.81     53.95 o 
   2   4   4     1466.97     1916.65    161.63 o 
   3   4   4       22.61       27.42      5.06 o 
   4   4   4       63.24       63.60      7.80 o 
  -4   5   4       18.53       19.72      6.33 o 
  -3   5   4        4.99        6.12      4.22 o 
  -2   5   4      210.32      204.91     17.30 o 
  -1   5   4     1020.40      914.28     13.55 o 
   0   5   4      240.84      249.12     32.75 o 
   1   5   4      198.35      181.26     11.13 o 
   2   5   4      796.00     1007.35    108.21 o 
   3   5   4        2.82        0.21      3.06 o 
   4   5   4       43.47       51.89      7.59 o 
   5   5   4        0.47       -3.27      4.54 o 
  -4   6   4       28.87       35.97      7.59 o 
  -3   6   4        3.78        6.96      4.85 o 
  -2   6   4      441.30      402.42     16.14 o 
  -1   6   4      591.17      566.97     18.56 o 
   0   6   4       87.38      102.37     17.51 o 
   1   6   4     1214.01     1370.61     43.24 o 
   2   6   4      197.52      188.58     10.02 o 
   3   6   4       32.78       30.27      5.91 o 
   4   6   4      130.97      136.90     11.39 o 
   5   6   4        0.74        2.00      5.27 o 
  -4   7   4       12.00       20.36      6.54 o 
  -3   7   4       23.76       20.04      6.22 o 
  -2   7   4        6.38        5.38      3.59 o 
  -1   7   4      167.07      145.60      5.81 o 
   0   7   4     1015.61     1143.95    148.71 o 
   1   7   4     1877.82     2084.29     95.92 o 
   2   7   4        2.70        1.79      2.95 o 
   3   7   4      108.42       99.67      9.07 o 
   4   7   4      135.40      129.62     11.50 o 
   5   7   4        4.73       -0.84      5.38 o 
  -3   8   4       24.11       23.94      6.64 o 
  -2   8   4      502.54      505.73     19.09 o 
  -1   8   4      273.64      270.14      8.10 o 
   0   8   4      710.31      792.01     98.67 o 
   1   8   4      262.19      247.59     12.87 o 
   2   8   4       27.30       29.95      5.80 o 
   3   8   4      148.03      124.14     10.34 o 
   4   8   4        1.38       -2.11      4.11 o 
  -3   9   4       74.01      101.46     11.18 o 
  -2   9   4      425.68      423.46     18.35 o 
  -1   9   4      320.23      323.79     14.45 o 
   0   9   4      627.87      693.03     90.07 o 
   1   9   4      324.05      300.72      8.63 o 
   2   9   4      228.56      208.94     12.13 o 
   3   9   4       78.31       70.45      9.07 o 
   4   9   4      119.53      108.42     11.07 o 
  -3  10   4       18.03       21.73      7.07 o 
  -2  10   4        6.48        4.75      4.96 o 
  -1  10   4       70.58       64.86      8.02 o 
   0  10   4      305.61      314.49     45.98 o 
   1  10   4        2.69        2.98      2.46 o 
   2  10   4       68.50       64.44      8.33 o 
   3  10   4       31.38       29.22      7.38 o 
   4  10   4      123.21      113.17     12.34 o 
  -2  11   4        4.38        4.64      5.06 o 
  -1  11   4       11.24       10.55      5.38 o 
   0  11   4      249.04      278.27     37.44 o 
   1  11   4       59.86       50.18      5.01 o 
   2  11   4      288.39      261.88     14.87 o 
   3  11   4      223.61      195.22     14.24 o 
   4  11   4        2.62        3.16      5.80 o 
  -2  12   4        0.07        0.84      4.64 o 
  -1  12   4      108.64       95.24     10.34 o 
   0  12   4      156.02      155.04     11.50 o 
   1  12   4       48.53       53.90      8.02 o 
   2  12   4      374.73      349.42     17.61 o 
   3  12   4       19.88       19.83      7.38 o 
  -1  13   4       80.16       77.10     10.34 o 
   0  13   4       50.62       46.41      8.02 o 
   1  13   4       74.43       88.59     11.07 o 
   2  13   4      118.43      115.28     11.81 o 
   3  13   4       26.38       23.73      7.38 o 
   0  14   4        3.06        2.64      4.96 o 
   2  14   4      171.12      171.18     14.24 o 
  -1 -14   5       13.35       12.23      7.38 o 
  -2 -13   5      152.39      188.79     15.29 o 
  -1 -13   5       16.99       15.19      7.49 o 
   0 -13   5       29.17       28.27      8.23 o 
   1 -13   5       10.53       13.82      6.75 o 
  -3 -12   5       13.56       14.83      6.54 o 
  -2 -12   5      118.28      143.12     13.18 o 
  -1 -12   5       15.28       20.78      7.17 o 
   0 -12   5       39.85       50.10      9.07 o 
   1 -12   5       28.30       31.96      8.12 o 
   2 -12   5        1.32        2.32      4.54 o 
  -3 -11   5      134.93      135.82     26.58 o 
  -2 -11   5      174.73      168.10     31.64 o 
  -1 -11   5      198.27      214.10     14.24 o 
   0 -11   5      285.22      300.80     16.35 o 
   1 -11   5       20.53       27.74      7.28 o 
   2 -11   5       40.52       47.81      5.82 o 
  -4 -10   5        5.52       10.84      4.53 o 
  -3 -10   5       26.38       29.33      5.17 o 
  -2 -10   5        0.61       -0.03      2.92 o 
  -1 -10   5      227.84      221.20     36.44 o 
   0 -10   5       40.73       35.23      7.28 o 
   1 -10   5        2.23        1.37      4.22 o 
   2 -10   5       22.43       33.33      9.91 o 
   3 -10   5       16.27       18.61      4.02 o 
  -4  -9   5       12.29       23.35      6.17 o 
  -3  -9   5      180.22      188.27     27.58 o 
  -2  -9   5       29.03       30.52      5.48 o 
  -1  -9   5      227.89      220.05     44.30 o 
   0  -9   5       11.94       13.71      5.38 o 
   1  -9   5       50.90       58.02     10.65 o 
   2  -9   5       12.41       15.43      5.27 o 
   3  -9   5       11.27       13.70      4.49 o 
  -4  -8   5      112.71      123.34     16.88 o 
  -3  -8   5      100.56      104.83     21.73 o 
  -2  -8   5       81.40       74.56      5.74 o 
  -1  -8   5     1183.06     1168.21    132.79 o 
   0  -8   5      169.41      169.22     19.09 o 
   1  -8   5       31.03       35.93      4.61 o 
   2  -8   5      225.05      255.78     70.82 o 
   3  -8   5        2.00       -0.88      3.03 o 
  -4  -7   5      109.80      107.80     12.71 o 
  -3  -7   5       12.99       10.92      3.46 o 
  -2  -7   5      321.36      325.96     26.63 o 
  -1  -7   5      578.02      589.53     87.80 o 
   0  -7   5       43.94       43.71      5.70 o 
   1  -7   5      158.73      192.01     28.79 o 
   2  -7   5      204.64      244.94     51.36 o 
   3  -7   5        5.22       10.89      3.85 o 
   4  -7   5        0.18        1.01      3.33 o 
  -4  -6   5       85.80       98.55      7.12 o 
  -3  -6   5        0.88        0.85      2.38 o 
  -2  -6   5      780.46      675.15     83.58 o 
  -1  -6   5      143.39      156.57     19.04 o 
   0  -6   5        0.16        0.94      1.32 o 
   1  -6   5      118.58      158.60     18.88 o 
   2  -6   5      232.91      248.36     54.11 o 
   3  -6   5       43.36       49.12     11.34 o 
   4  -6   5        1.54        0.61      3.30 o 
  -4  -5   5       50.43       57.43     11.29 o 
  -3  -5   5       15.68       16.39      3.50 o 
  -2  -5   5      835.71      860.57     58.59 o 
  -1  -5   5      332.76      333.81     25.05 o 
   0  -5   5      471.22      482.70     51.02 o 
   1  -5   5      598.90      633.62     55.32 o 
   2  -5   5      186.14      175.29      9.60 o 
   3  -5   5       58.07       59.26     15.50 o 
   4  -5   5       18.44       19.57      4.51 o 
  -4  -4   5      122.57      130.41      7.83 o 
  -3  -4   5        3.29        2.24      2.23 o 
  -2  -4   5      436.16      438.89     15.24 o 
  -1  -4   5     1251.51     1428.34    108.69 o 
   0  -4   5      153.80      197.36     19.68 o 
   1  -4   5       44.27       42.76      3.69 o 
   2  -4   5        0.39        0.80      1.76 o 
   3  -4   5        4.87        9.22      2.85 o 
   4  -4   5       22.01       29.00      7.38 o 
  -5  -3   5       39.94       56.50      6.42 o 
  -4  -3   5        0.80        0.79      2.72 o 
  -3  -3   5      419.98      411.36     11.11 o 
  -2  -3   5     1112.64     1032.54     22.52 o 
  -1  -3   5      140.03      133.04      4.88 o 
   0  -3   5     1233.04     1312.77    116.30 o 
   1  -3   5      881.76      953.25     39.50 o 
   2  -3   5      571.17      572.38     24.94 o 
   3  -3   5      168.37      150.82     10.28 o 
   4  -3   5       54.52       60.22      8.75 o 
  -5  -2   5       30.75       31.43      5.30 o 
  -4  -2   5      343.19      369.76     12.04 o 
  -3  -2   5        3.77        4.11      2.40 o 
  -2  -2   5      985.56      954.92     14.17 o 
  -1  -2   5       71.03       93.73      7.22 o 
   0  -2   5     5725.84     6128.07    397.29 o 
   1  -2   5      885.90      982.56     15.61 o 
   2  -2   5      221.43      239.94     29.86 o 
   3  -2   5      571.52      479.71     33.54 o 
   4  -2   5        0.21        2.53      4.32 o 
  -4  -1   5        7.80       10.24      3.30 o 
  -3  -1   5       18.51       22.05      3.39 o 
  -2  -1   5       90.63      101.51      4.88 o 
  -1  -1   5      684.33      577.69      9.21 o 
   0  -1   5       37.57       35.39      1.82 o 
   1  -1   5      231.86      293.49     17.26 o 
   2  -1   5     3968.09     4472.44    533.06 o 
   3  -1   5       23.15       17.04      2.73 o 
   4  -1   5        0.18       -1.37      3.48 o 
   5  -1   5        0.16       -2.64      4.75 o 
  -4   0   5       13.80       14.77      3.53 o 
  -3   0   5      403.17      376.42     19.83 o 
  -2   0   5       96.74       91.05      4.70 o 
  -1   0   5      273.94      245.34     12.29 o 
   0   0   5     3031.27     3041.85     81.14 o 
   1   0   5        2.74        2.00      0.75 o 
   2   0   5      213.55      196.35     28.90 o 
   3   0   5       46.44       43.79     10.23 o 
   4   0   5        1.93        0.53      3.90 o 
   5   0   5        4.49        5.91      5.80 o 
  -4   1   5       18.27       16.92      3.65 o 
  -3   1   5       88.35       88.66      5.48 o 
  -2   1   5       35.92       27.66      2.97 o 
  -1   1   5     3606.86     3420.38    127.14 o 
   0   1   5     1025.89     1008.30     52.41 o 
   1   1   5       31.42       32.75      1.63 o 
   2   1   5      164.56      141.12     30.16 o 
   3   1   5      332.12      379.06     12.55 o 
   4   1   5       24.93       21.83      5.91 o 
   5   1   5        6.54        4.43      5.27 o 
  -4   2   5      125.99      132.26     11.50 o 
  -3   2   5      238.34      244.39     10.13 o 
  -2   2   5      259.52      216.32      6.92 o 
  -1   2   5     1557.25     1410.19     22.94 o 
   0   2   5      174.35      151.28     18.25 o 
   1   2   5       13.31       15.71      2.85 o 
   2   2   5      798.25      680.39    150.82 o 
   3   2   5       51.86       55.90      6.12 o 
   4   2   5        8.57        7.80      4.32 o 
   5   2   5       20.61       18.77      6.75 o 
  -4   3   5       66.85       75.20      9.39 o 
  -3   3   5       13.02       11.18      2.70 o 
  -2   3   5      274.82      271.44     10.65 o 
  -1   3   5      354.88      271.80      6.75 o 
   0   3   5      871.07      890.14    122.34 o 
   1   3   5     1470.47     1830.01     23.73 o 
   2   3   5     1410.49     1651.97     24.68 o 
   3   3   5       22.41       19.51      4.54 o 
   4   3   5      290.80      325.37     14.55 o 
  -4   4   5        4.89        3.59      4.64 o 
  -3   4   5        0.10        0.42      3.38 o 
  -2   4   5      380.34      366.60     11.23 o 
  -1   4   5      361.15      304.44      7.38 o 
   0   4   5        9.77        5.19      2.00 o 
   1   4   5      711.30      665.39    102.73 o 
   2   4   5      913.81     1014.41     20.46 o 
   3   4   5      245.02      241.84     11.71 o 
   4   4   5      127.50      129.41     10.44 o 
  -4   5   5       60.34       64.97      9.39 o 
  -3   5   5        4.24        4.54      3.80 o 
  -2   5   5      199.87      175.36      6.69 o 
  -1   5   5      897.18      862.19     12.70 o 
   0   5   5      149.10      162.73     29.27 o 
   1   5   5      802.12      869.55    104.31 o 
   3   5   5      155.22      158.94     10.13 o 
   4   5   5       69.74       63.39      8.44 o 
   5   5   5        5.54        1.16      5.38 o 
  -4   6   5        0.10       -1.16      3.80 o 
  -3   6   5       55.69       64.02      8.33 o 
  -2   6   5      515.16      462.28     31.01 o 
  -1   6   5      117.70      109.48      5.54 o 
   0   6   5      969.11     1078.56    157.10 o 
   1   6   5      492.96      429.26     36.44 o 
   2   6   5      117.72      140.80      9.39 o 
   3   6   5      228.34      213.15     12.02 o 
   4   6   5       44.86       49.89      7.91 o 
   5   6   5        0.10        3.16      5.38 o 
  -3   7   5       36.52       37.76      7.38 o 
  -2   7   5      155.56      126.25     10.02 o 
  -1   7   5        0.74        1.41      1.67 o 
   0   7   5     1044.69     1127.68    141.80 o 
   1   7   5      934.19      910.16     79.79 o 
   2   7   5       35.81       36.18      5.70 o 
   3   7   5      547.08      537.37     19.09 o 
   4   7   5       24.20       23.94      6.64 o 
  -3   8   5      110.94      115.59     10.97 o 
  -2   8   5       32.31       30.48      6.43 o 
  -1   8   5       25.92       23.30      3.22 o 
   0   8   5     2689.93     2916.49    433.90 o 
   1   8   5      112.93      114.69      6.70 o 
   2   8   5      295.75      284.56     13.50 o 
   3   8   5      475.26      463.54     18.56 o 
   4   8   5        0.26        1.69      4.96 o 
  -3   9   5       27.21       31.64      7.49 o 
  -2   9   5       17.98       17.61      5.91 o 
  -1   9   5      154.05      139.22     10.34 o 
   0   9   5       73.74       69.72     11.39 o 
   1   9   5        3.31        1.86      2.18 o 
   2   9   5      383.22      346.57     15.71 o 
   3   9   5      106.80      101.46     10.02 o 
   4   9   5      179.99      169.38     13.82 o 
  -2  10   5        0.02        0.84      4.01 o 
  -1  10   5      118.69      103.15      9.81 o 
   0  10   5      353.23      344.53     44.09 o 
   1  10   5       51.00       57.80      7.49 o 
   2  10   5      505.59      506.99     19.41 o 
   3  10   5      153.94      142.60     11.92 o 
   4  10   5       10.82       11.39      6.64 o 
  -2  11   5       10.11       14.77      6.01 o 
  -1  11   5      148.43      144.70     11.60 o 
   0  11   5      338.08      325.50     40.03 o 
   1  11   5      521.65      547.18     19.72 o 
   2  11   5      128.63      116.97     11.18 o 
   3  11   5      122.68      117.28     11.60 o 
   4  11   5       45.84       36.39      8.65 o 
  -2  12   5        1.34        3.16      5.27 o 
  -1  12   5      245.49      243.74     15.08 o 
   0  12   5        0.16        0.21      4.43 o 
   1  12   5      240.04      259.88     14.87 o 
   2  12   5      173.72      170.12     13.39 o 
   3  12   5       14.91        4.11      6.12 o 
  -1  13   5      152.19      135.74     12.66 o 
   0  13   5        8.88        4.96      5.38 o 
   1  13   5      217.61      256.61     15.50 o 
   2  13   5       79.70       87.43     10.76 o 
   3  13   5       11.92        6.75      6.01 o 
   2  14   5        2.74        7.59      6.43 o 
  -2 -13   6        0.53       -2.74      5.70 o 
  -1 -13   6       42.47       48.83      9.49 o 
   0 -13   6       48.17       48.83      9.70 o 
  -2 -12   6       15.28       15.08      4.51 o 
  -1 -12   6        1.71        1.90      5.59 o 
   0 -12   6       75.96       56.74      9.49 o 
   1 -12   6        0.59       -0.32      5.38 o 
  -3 -11   6        2.90        3.51      3.69 o 
  -2 -11   6        0.07        5.97      3.75 o 
  -1 -11   6      194.92      213.47     14.45 o 
   0 -11   6       45.97       43.77      8.44 o 
   1 -11   6        5.79        3.16      5.38 o 
   2 -11   6       14.12       16.87      6.70 o 
  -3 -10   6       19.41       21.00      4.80 o 
  -2 -10   6      219.53      219.08     29.95 o 
  -1 -10   6       16.73       12.55      3.44 o 
   0 -10   6      440.28      447.40     18.88 o 
   1 -10   6      138.31      149.87     12.23 o 
   2 -10   6       24.16       31.89     11.65 o 
  -4  -9   6        8.46        6.44      3.93 o 
  -3  -9   6       22.37       24.43      6.49 o 
  -2  -9   6        1.36        3.18      3.16 o 
  -1  -9   6       27.96       32.71      5.22 o 
   0  -9   6      564.50      595.80     20.36 o 
   1  -9   6      271.54      319.43     48.36 o 
   2  -9   6       73.80       68.71     16.93 o 
   3  -9   6        6.27        3.19      3.67 o 
  -4  -8   6       49.76       59.44     12.87 o 
  -3  -8   6      100.43       86.94      6.81 o 
  -2  -8   6      304.35      272.66     37.65 o 
  -1  -8   6      543.51      496.77     75.31 o 
   0  -8   6       71.61       91.76      8.44 o 
   1  -8   6       95.30      111.07     25.00 o 
   2  -8   6       99.59       96.81     20.83 o 
   3  -8   6       35.00       31.58      5.32 o 
  -4  -7   6       13.53       13.52      4.31 o 
  -3  -7   6       17.28       10.99      3.57 o 
  -2  -7   6      664.14      613.07     67.98 o 
  -1  -7   6        8.26        8.61      2.53 o 
   0  -7   6      206.21      175.78      8.07 o 
   1  -7   6      428.17      522.52     61.49 o 
   2  -7   6        7.58        9.05      3.31 o 
   3  -7   6        0.87        0.95      3.12 o 
  -4  -6   6        2.11        2.82      3.74 o 
  -3  -6   6       39.07       44.81      5.07 o 
  -2  -6   6      749.45      779.99     81.26 o 
  -1  -6   6      621.22      652.52     79.63 o 
   0  -6   6      116.01      111.87     12.39 o 
   1  -6   6      273.33      274.37     18.04 o 
   2  -6   6       15.34       13.35      3.34 o 
   3  -6   6        2.99        3.94      4.11 o 
   4  -6   6       11.50       18.35      7.59 o 
  -4  -5   6        7.50        7.58      3.59 o 
  -3  -5   6       75.85       80.47      6.08 o 
  -2  -5   6      419.66      361.17     46.14 o 
  -1  -5   6        5.14        3.00      1.86 o 
   0  -5   6      958.32     1095.39    125.22 o 
   1  -5   6      318.40      353.13     22.57 o 
   2  -5   6       73.13       65.25      5.12 o 
   3  -5   6       67.63       61.82     17.40 o 
   4  -5   6        2.47        4.43      5.70 o 
  -4  -4   6        9.24        9.64      3.59 o 
  -3  -4   6       99.38       91.11      6.10 o 
  -2  -4   6       44.17       42.21      3.91 o 
  -1  -4   6        9.23       27.90     10.02 o 
   0  -4   6     1958.24     2232.15    192.14 o 
   1  -4   6      402.80      372.07     20.17 o 
   2  -4   6       77.64       68.81      4.79 o 
   3  -4   6       32.25       32.80      8.96 o 
   4  -4   6       22.51       22.89      7.17 o 
  -4  -3   6        3.38        3.59      3.01 o 
  -3  -3   6      320.07      317.90     10.18 o 
  -2  -3   6       45.28       38.72      3.72 o 
  -1  -3   6       21.76       12.34      2.22 o 
   0  -3   6      776.16      796.24     50.88 o 
   1  -3   6      257.23      237.57      7.45 o 
   2  -3   6      289.82      274.65     15.77 o 
   3  -3   6      381.65      327.35     39.29 o 
   4  -3   6        4.70        5.27      5.48 o 
  -4  -2   6        1.19        3.56      2.96 o 
  -3  -2   6     1004.77     1019.41     17.59 o 
  -2  -2   6        0.23        2.17      1.82 o 
  -1  -2   6     1358.41     1323.32     36.18 o 
   0  -2   6     1199.33     1250.00     64.70 o 
   1  -2   6      355.92      393.38      9.18 o 
   2  -2   6      884.17      932.30     78.94 o 
   3  -2   6       23.15       20.54      3.00 o 
   4  -2   6       29.31       35.97      7.49 o 
  -4  -1   6      138.52      146.39     11.18 o 
  -3  -1   6       23.89       24.81      3.65 o 
  -2  -1   6       23.27       18.35      3.90 o 
  -1  -1   6     1365.79     1275.12     16.51 o 
   0  -1   6      342.33      371.08     17.63 o 
   1  -1   6      188.08      182.15      7.91 o 
   2  -1   6      690.91      665.32     90.62 o 
   3  -1   6       44.82       35.75      6.12 o 
   4  -1   6       10.68       12.02      5.48 o 
   5  -1   6        5.03        4.85      5.80 o 
  -4   0   6       13.40       18.29      3.95 o 
  -3   0   6        7.03        7.88      2.72 o 
  -2   0   6      157.69      136.78      5.89 o 
  -1   0   6      839.29      716.13     18.04 o 
   0   0   6        3.81        3.39      0.87 o 
   1   0   6      702.42      731.98     46.14 o 
   2   0   6     2686.60     2770.90    398.42 o 
   3   0   6       82.99       92.63     17.67 o 
   4   0   6       15.50       20.67      6.12 o 
   5   0   6        3.81        0.74      4.85 o 
  -4   1   6       10.84       13.43      3.61 o 
  -3   1   6      370.27      396.64     21.62 o 
  -2   1   6      389.58      345.92     13.76 o 
  -1   1   6     1146.92     1094.23     13.45 o 
   0   1   6     1629.80     1676.91     69.92 o 
   1   1   6      678.78      805.62     87.80 o 
   2   1   6      366.59      469.97     12.66 o 
   3   1   6      302.79      323.22     67.08 o 
   4   1   6       12.64       13.61      5.27 o 
   5   1   6        2.40       -0.42      5.17 o 
  -4   2   6      176.15      214.95     14.13 o 
  -3   2   6       34.11       34.30      4.10 o 
  -2   2   6      687.19      646.68     24.47 o 
  -1   2   6     5434.18     5332.22     56.32 o 
   0   2   6     2005.81     2062.97    215.32 o 
   1   2   6     1894.58     2299.87     26.79 o 
   2   2   6      162.95      171.39      8.33 o 
   3   2   6        1.18        0.32      2.95 o 
   5   2   6        0.35       -0.53      4.43 o 
  -4   3   6        6.39        7.38      5.06 o 
  -3   3   6       53.06       52.43      4.95 o 
  -2   3   6      301.30      274.46      8.19 o 
  -1   3   6       79.21       69.76      3.91 o 
   0   3   6     1337.14     1365.24    199.29 o 
   1   3   6     1337.21     1617.91     23.52 o 
   2   3   6       21.89       28.16      4.54 o 
   3   3   6      384.72      404.05     14.55 o 
   4   3   6       33.93       35.54      6.54 o 
   5   3   6        3.38       -2.85      3.90 o 
  -4   4   6        9.60        6.33      5.17 o 
  -3   4   6        1.26        1.79      2.11 o 
  -2   4   6      291.91      267.00      8.27 o 
  -1   4   6        7.25        6.29      1.87 o 
   0   4   6      801.92      708.95    100.62 o 
   1   4   6     2327.62     2241.96    500.66 o 
   2   4   6       56.91       55.79      6.54 o 
   3   4   6      320.75      352.27     14.34 o 
   4   4   6       13.69       18.46      5.70 o 
  -4   5   6        1.05        3.90      4.64 o 
  -3   5   6       61.76       60.65      8.12 o 
  -2   5   6      499.26      456.71     28.42 o 
  -1   5   6        0.61        2.11      2.48 o 
   0   5   6     2005.23     2055.86    310.29 o 
   1   5   6     1515.91     1486.01    245.27 o 
   2   5   6      663.38      762.76     19.51 o 
   3   5   6      156.92      150.40     10.44 o 
   4   5   6        0.60        2.21      4.54 o 
  -4   6   6        2.87        3.59      4.64 o 
  -3   6   6       53.43       64.23      8.65 o 
  -2   6   6      189.73      152.53     30.53 o 
  -1   6   6       47.04       47.55      3.98 o 
   0   6   6      198.79      199.69     34.70 o 
   1   6   6      233.76      232.46     27.37 o 
   2   6   6     1588.20     1594.60     29.11 o 
   3   6   6       93.86       76.47      8.23 o 
   4   6   6        0.07       -3.48      4.32 o 
  -3   7   6      138.50      154.30     12.45 o 
  -2   7   6      323.28      307.13     14.98 o 
  -1   7   6     1178.81     1126.70     46.46 o 
   0   7   6     1117.50     1157.27    175.29 o 
   1   7   6       18.08       19.55      4.96 o 
   2   7   6      185.74      177.51     10.86 o 
   3   7   6      146.74      144.60     10.97 o 
   4   7   6        4.17        3.80      5.06 o 
  -3   8   6       71.07       64.55      9.18 o 
  -2   8   6        0.07        3.27      4.11 o 
  -1   8   6     2662.79     2680.24    122.56 o 
   0   8   6      127.96      114.01     15.13 o 
   1   8   6      364.40      419.98     15.82 o 
   2   8   6      701.59      721.10     21.62 o 
   3   8   6       57.40       57.27      8.12 o 
   4   8   6        9.00        4.32      5.48 o 
  -3   9   6        0.96        4.75      5.17 o 
  -2   9   6       12.71       11.07      5.48 o 
  -1   9   6      230.63      212.21     11.60 o 
   0   9   6       22.59       23.00      6.43 o 
   1   9   6      113.57      126.99     10.13 o 
   2   9   6      122.43      113.91     10.34 o 
   3   9   6        0.47        0.53      4.22 o 
   4   9   6        0.92       -2.00      5.27 o 
  -2  10   6       18.10       17.82      6.12 o 
  -1  10   6      206.21      186.79     12.13 o 
   0  10   6       19.82       23.88      8.02 o 
   1  10   6      203.32      233.51     13.39 o 
   2  10   6      236.55      253.44     14.77 o 
   3  10   6        2.57        7.07      5.70 o 
   4  10   6       87.02       65.39     10.23 o 
  -2  11   6      114.02      116.23     11.71 o 
  -1  11   6      194.19      180.04     12.66 o 
   0  11   6        0.78        2.22      2.95 o 
   1  11   6      536.59      641.99     21.83 o 
   2  11   6      428.25      407.96     18.88 o 
   3  11   6       90.39       77.41     10.65 o 
  -1  12   6       21.75       18.35      6.33 o 
   0  12   6       68.80       56.95      8.02 o 
   1  12   6      288.08      321.68     16.66 o 
   2  12   6        0.87        4.22      5.91 o 
   3  12   6       40.51       35.86      8.23 o 
  -1  13   6        1.99        1.48      4.64 o 
   1  13   6      231.90      245.96     15.50 o 
   2  13   6        9.82       10.23      6.75 o 
   1  14   6       21.77       22.15      7.38 o 
  -1 -13   7       63.44       76.04     11.50 o 
   0 -13   7       35.33       46.83      9.49 o 
  -2 -12   7       47.76       57.83      6.43 o 
  -1 -12   7       98.56       99.67     11.81 o 
   0 -12   7        5.28        9.07      6.43 o 
   1 -12   7       27.33       25.84      7.80 o 
  -3 -11   7       11.33       13.18      4.41 o 
  -2 -11   7       48.40       61.19      6.31 o 
  -1 -11   7       89.91       91.13     10.97 o 
   0 -11   7       67.85       76.04     10.23 o 
   1 -11   7        4.74       13.39      6.43 o 
   2 -11   7       11.11       14.18      4.97 o 
  -3 -10   7        1.76       -2.29      3.27 o 
  -2 -10   7      123.22      125.77     28.37 o 
  -1 -10   7       81.69       87.96     10.34 o 
   0 -10   7        1.25        3.69      5.27 o 
   1 -10   7       10.08        8.96      5.91 o 
   2 -10   7       18.83       23.81      5.35 o 
  -3  -9   7        5.50        9.02      3.90 o 
  -2  -9   7      120.62      112.80     13.03 o 
  -1  -9   7      336.02      299.65     41.24 o 
   0  -9   7       29.05       35.02      6.86 o 
   1  -9   7      327.72      384.72     59.70 o 
   2  -9   7       17.35       24.54      9.39 o 
   3  -9   7        7.67        4.87      3.94 o 
  -4  -8   7       15.78       11.95      4.21 o 
  -3  -8   7      109.60      103.64     17.35 o 
  -2  -8   7       42.19       57.00      5.44 o 
  -1  -8   7      159.00      156.60     22.20 o 
   0  -8   7      504.60      543.70     18.88 o 
   1  -8   7      323.05      350.80     47.73 o 
   2  -8   7       15.43       19.57      8.81 o 
   3  -8   7       35.27       40.53     10.71 o 
  -4  -7   7        0.81       -0.38      3.08 o 
  -3  -7   7       27.34       28.84      8.81 o 
  -2  -7   7      182.04      159.35     22.15 o 
  -1  -7   7        2.40        6.79      3.22 o 
   0  -7   7      260.30      246.75     25.42 o 
   1  -7   7       91.53       94.40     12.81 o 
   2  -7   7       61.88       60.97      9.12 o 
   3  -7   7       25.04       21.03      4.54 o 
  -4  -6   7        4.29        6.73      5.01 o 
  -3  -6   7      157.63      159.62     20.41 o 
  -2  -6   7       87.20       73.54     11.55 o 
  -1  -6   7      112.28      107.56      8.65 o 
   0  -6   7      986.27     1040.27    105.37 o 
   1  -6   7       36.87       43.86      4.64 o 
   2  -6   7      128.27      139.15     21.99 o 
   3  -6   7       16.52       14.37      3.82 o 
   4  -6   7        0.02        2.43      6.01 o 
  -4  -5   7        2.33        7.74      4.22 o 
  -3  -5   7      418.86      406.56     39.55 o 
  -2  -5   7      301.79      314.66     14.29 o 
  -1  -5   7      132.22      117.46      9.65 o 
   0  -5   7       39.43       28.31      3.40 o 
   1  -5   7        7.27        7.12      2.43 o 
   2  -5   7       69.77       72.51     14.66 o 
   3  -5   7       12.11        9.62      3.27 o 
   4  -5   7        4.24        1.90      5.80 o 
  -4  -4   7       20.19       27.43      4.82 o 
  -3  -4   7      297.04      312.36     17.46 o 
  -2  -4   7       71.84       65.87      4.92 o 
  -1  -4   7      633.43      558.36     30.11 o 
   0  -4   7      788.15      833.31     63.49 o 
   1  -4   7       13.58       14.36      1.78 o 
   2  -4   7      198.03      174.45     16.14 o 
   3  -4   7       89.98       74.36      9.28 o 
   4  -4   7        6.50        8.96      6.22 o 
  -4  -3   7       94.85      106.14      7.57 o 
  -3  -3   7        9.93        6.97      2.95 o 
  -2  -3   7      111.87       93.93     10.55 o 
  -1  -3   7     1077.68     1018.21     50.73 o 
   0  -3   7     1857.31     2154.80    172.71 o 
   1  -3   7     1692.29     1709.24     71.12 o 
   2  -3   7      188.76      171.54      6.56 o 
   3  -3   7      116.54      118.55     10.55 o 
   4  -3   7      100.92       99.99     11.29 o 
  -4  -2   7       10.24       14.13      3.98 o 
  -3  -2   7      256.02      255.20      9.58 o 
  -2  -2   7       12.91       13.72      2.81 o 
  -1  -2   7     1103.64     1109.49     37.92 o 
   0  -2   7      109.71      103.06      7.35 o 
   1  -2   7      644.93      679.55      8.23 o 
   2  -2   7      169.54      169.13     11.85 o 
   3  -2   7      163.65      150.61     11.07 o 
   4  -2   7        5.59        5.48      5.27 o 
  -4  -1   7       40.15       48.93      5.56 o 
  -3  -1   7      291.80      304.17     14.34 o 
  -2  -1   7     1218.42     1163.94     24.36 o 
  -1  -1   7     1613.35     1532.15     16.96 o 
   0  -1   7       70.00       58.77      2.71 o 
   1  -1   7      700.70      658.79     17.01 o 
   2  -1   7        5.82        8.25      1.50 o 
   3  -1   7       12.46       16.14      4.96 o 
   4  -1   7        6.73       10.55      5.59 o 
  -4   0   7        6.02        7.04      3.38 o 
  -3   0   7        4.54        5.44      2.78 o 
  -2   0   7      331.01      308.91      8.91 o 
  -1   0   7      147.37      143.77      5.48 o 
   0   0   7     1873.63     1833.19     57.53 o 
   1   0   7     2307.28     2364.02    144.02 o 
   2   0   7      151.07      184.20     31.17 o 
   3   0   7      162.54      141.43     10.34 o 
   4   0   7      175.38      157.26     12.45 o 
  -4   1   7       45.37       51.79      5.58 o 
  -3   1   7        6.70        5.61      2.64 o 
  -2   1   7     1528.77     1513.73     19.28 o 
  -1   1   7       61.76       44.89      3.39 o 
   0   1   7      141.09      112.04      3.18 o 
   1   1   7     2368.33     2483.41    210.69 o 
   2   1   7        1.75        1.94      1.79 o 
   3   1   7       46.16       50.76     14.13 o 
   4   1   7       10.64        7.49      5.38 o 
   5   1   7        2.34       -0.74      5.06 o 
  -4   2   7       48.17       52.95      8.54 o 
  -3   2   7      569.16      595.75     15.19 o 
  -2   2   7      429.64      400.38     14.77 o 
  -1   2   7       72.60       73.45      4.32 o 
   0   2   7       63.67       58.47      3.46 o 
   1   2   7      526.12      522.00     74.51 o 
   2   2   7      173.49      197.76      9.60 o 
   3   2   7      221.79      260.40     12.02 o 
   4   2   7       85.15       64.44      8.96 o 
   5   2   7        5.30       10.97      6.22 o 
  -4   3   7       11.96        9.70      5.17 o 
  -3   3   7      130.02      139.64     10.97 o 
  -2   3   7       87.78       90.58      5.31 o 
  -1   3   7      558.07      534.20     13.61 o 
   0   3   7      765.69      669.67     75.73 o 
   1   3   7       83.07       60.44     13.92 o 
   2   3   7       59.71       65.39      6.64 o 
   3   3   7      233.18      269.26     12.55 o 
   4   3   7        0.48       -1.05      4.22 o 
   5   3   7       30.73       25.10      7.70 o 
  -4   4   7        5.47        6.01      4.96 o 
  -3   4   7      221.24      222.22     13.61 o 
  -2   4   7      192.09      190.06      7.42 o 
  -1   4   7      304.86      269.94      7.75 o 
   0   4   7      645.97      599.12     94.55 o 
   1   4   7      461.18      421.87    100.93 o 
   2   4   7      139.32      142.70      8.96 o 
   3   4   7      209.58      226.02     12.34 o 
   4   4   7        8.30        9.70      5.38 o 
  -4   5   7        6.60       10.86      5.70 o 
  -3   5   7      153.41      168.12     12.45 o 
  -2   5   7       28.01       23.73      5.17 o 
  -1   5   7      950.27      895.28     29.69 o 
   0   5   7     1057.66     1082.14    161.53 o 
   1   5   7       68.21       76.47      6.96 o 
   2   5   7      103.41      103.47      8.54 o 
   3   5   7      267.63      291.62     14.13 o 
   4   5   7        4.52        6.43      5.27 o 
  -3   6   7       36.68       49.99      8.23 o 
  -2   6   7        0.93        2.53      2.20 o 
  -1   6   7      519.63      497.53     29.00 o 
   0   6   7      212.73      211.25     31.11 o 
   1   6   7      245.90      280.02     12.34 o 
   2   6   7      469.92      484.84     16.77 o 
   3   6   7       16.16       25.63      6.33 o 
   4   6   7       30.66       25.31      7.07 o 
  -3   7   7       99.20       96.29     10.23 o 
  -2   7   7      148.77      102.27     29.43 o 
  -1   7   7       10.04       10.17      2.83 o 
   0   7   7      935.08      966.59    134.74 o 
   1   7   7     1412.12     1684.25     30.16 o 
   2   7   7      716.80      776.36     22.15 o 
   3   7   7        0.31        1.90      4.64 o 
   4   7   7       40.62       41.03      8.23 o 
  -3   8   7        1.67        1.16      4.43 o 
  -2   8   7      217.22      196.60     12.97 o 
  -1   8   7      394.01      380.62     28.58 o 
   0   8   7        0.38        0.78      2.58 o 
   1   8   7      454.94      549.71     18.25 o 
   2   8   7        9.11       11.07      4.96 o 
   3   8   7       13.21        7.59      5.59 o 
   4   8   7       28.71       26.79      7.59 o 
  -3   9   7        0.92        0.53      4.54 o 
  -2   9   7      152.84      144.70     11.81 o 
  -1   9   7      306.47      291.14     20.25 o 
   0   9   7      192.00      191.80     29.16 o 
   1   9   7      144.89      159.79     11.50 o 
   2   9   7      309.20      321.68     16.14 o 
   3   9   7       62.94       50.52      8.54 o 
   4   9   7        4.74        9.49      6.43 o 
  -2  10   7       76.76       79.31      9.70 o 
  -1  10   7        1.76        4.96      4.32 o 
   0  10   7        3.79        1.57      2.71 o 
   1  10   7      634.33      690.83     22.36 o 
   2  10   7        3.12        6.22      5.17 o 
   3  10   7       14.47        9.91      6.54 o 
   4  10   7       77.78       83.43     11.07 o 
  -2  11   7       58.09       56.74      9.07 o 
  -1  11   7        2.84        0.32      4.32 o 
   0  11   7      245.58      294.79     15.08 o 
   1  11   7       93.84      115.28     11.29 o 
   2  11   7        2.80        3.06      5.70 o 
   3  11   7      122.11      114.65     12.34 o 
  -1  12   7        2.43        3.69      5.06 o 
   0  12   7      185.05      231.72     14.34 o 
   1  12   7      195.41      210.20     14.45 o 
   2  12   7        7.08        2.74      5.91 o 
   3  12   7      155.11      121.71     12.97 o 
   1  13   7        3.75        9.28      6.12 o 
   2  13   7      114.77      118.23     12.87 o 
  -2 -12   8       10.54       11.60      7.28 o 
  -1 -12   8      167.63      183.20     14.98 o 
   0 -12   8       54.20       52.52      9.70 o 
   1 -12   8       14.23       16.45      7.07 o 
  -2 -11   8       17.37       24.22      5.09 o 
  -1 -11   8        0.74        3.27      6.01 o 
   0 -11   8       32.97       45.77      8.86 o 
   1 -11   8       21.95       26.37      7.59 o 
  -3 -10   8        0.49        1.97      3.56 o 
  -2 -10   8       55.51       57.57      6.64 o 
  -1 -10   8        8.85        3.69      5.70 o 
   0 -10   8        4.77        2.00      5.17 o 
   1 -10   8      104.89       85.43     10.55 o 
   2 -10   8        0.33        2.64      3.80 o 
  -3  -9   8      108.35      132.42     19.88 o 
  -2  -9   8      232.06      211.39     16.66 o 
  -1  -9   8       38.94       33.17      5.01 o 
   0  -9   8      508.12      520.92     19.93 o 
   1  -9   8        4.50        5.87      3.90 o 
   2  -9   8       11.38        6.91      3.98 o 
  -3  -8   8      116.84      119.24     20.62 o 
  -2  -8   8       24.36       19.37      4.03 o 
  -1  -8   8      135.36      132.41     12.97 o 
   0  -8   8      170.28      206.19     12.66 o 
   1  -8   8        7.05        9.15      3.77 o 
   2  -8   8        5.05        9.08      3.95 o 
   3  -8   8        7.27        7.05      3.90 o 
  -4  -7   8       11.64       10.78      4.19 o 
  -3  -7   8      141.43      135.37     16.93 o 
  -2  -7   8        1.12        0.69      5.01 o 
  -1  -7   8      223.90      223.36     41.87 o 
   0  -7   8      190.17      177.01     20.72 o 
   1  -7   8       23.29       22.15      4.11 o 
   2  -7   8       12.63       22.02      5.06 o 
   3  -7   8       21.90       22.18      5.48 o 
  -4  -6   8        5.47        6.57      3.57 o 
  -3  -6   8       35.25       32.53      4.91 o 
  -2  -6   8        0.80        1.57      2.61 o 
  -1  -6   8      582.21      584.65     75.41 o 
   0  -6   8       86.29       82.09      4.48 o 
   1  -6   8      116.21      132.34     13.82 o 
   2  -6   8       39.78       38.10      4.61 o 
   3  -6   8       35.55       34.96      9.70 o 
  -4  -5   8       30.70       43.37      7.38 o 
  -3  -5   8      206.23      200.97     18.72 o 
  -2  -5   8       17.71       16.51      3.45 o 
  -1  -5   8      272.45      255.07     15.66 o 
   0  -5   8       11.90       15.86      2.73 o 
   1  -5   8        6.37        4.82      2.45 o 
   2  -5   8       36.54       34.10      5.12 o 
   3  -5   8        2.83        6.12      5.59 o 
   4  -5   8        0.23        2.64      6.01 o 
  -4  -4   8      201.38      223.08     26.63 o 
  -3  -4   8       72.67       72.65      6.14 o 
  -2  -4   8       49.71       39.61      4.43 o 
  -1  -4   8      511.92      498.57     34.75 o 
   0  -4   8        0.41        0.53      1.41 o 
   1  -4   8        6.39        4.39      1.53 o 
   2  -4   8       89.21       73.35      5.11 o 
   3  -4   8       42.38       30.48      7.17 o 
   4  -4   8       14.68       18.56      7.38 o 
  -4  -3   8        6.85        6.92      3.39 o 
  -3  -3   8       79.29       80.09      6.30 o 
  -2  -3   8      567.90      553.54     26.68 o 
  -1  -3   8      726.95      682.87     41.40 o 
   0  -3   8       15.51       20.27      2.16 o 
   1  -3   8      534.10      519.38     23.80 o 
   2  -3   8      305.95      291.71     42.98 o 
   3  -3   8        5.86        7.28      4.96 o 
   4  -3   8       52.73       51.47      9.07 o 
  -4  -2   8       59.24       72.28      7.70 o 
  -3  -2   8      340.33      340.67     11.22 o 
  -2  -2   8        5.13        4.01      3.01 o 
  -1  -2   8      344.34      333.21     21.09 o 
   0  -2   8       37.19       39.22      2.65 o 
   1  -2   8      473.83      471.52     13.74 o 
   2  -2   8       57.73       50.25      3.80 o 
   3  -2   8       83.21       77.20      9.28 o 
   4  -2   8        3.82        4.22      5.27 o 
  -4  -1   8       38.82       44.77      5.57 o 
  -3  -1   8      180.04      193.54     18.35 o 
  -2  -1   8        6.27        4.96      2.31 o 
  -1  -1   8      195.58      180.34      6.48 o 
   0  -1   8      548.36      527.12     20.40 o 
   1  -1   8      214.04      204.59      8.67 o 
   2  -1   8       58.21       60.63      5.01 o 
   3  -1   8      376.67      338.35     15.82 o 
   4  -1   8        3.75       -0.21      4.75 o 
  -4   0   8        7.03        9.56      3.57 o 
  -3   0   8        5.48        6.55      2.96 o 
  -2   0   8      808.95      770.03     20.46 o 
  -1   0   8       16.28       18.22      2.63 o 
   0   0   8       25.54       20.26      1.85 o 
   1   0   8      965.75      951.65     49.05 o 
   2   0   8       16.54       17.23      3.80 o 
   3   0   8      226.93      193.01     12.23 o 
   4   0   8       10.07        4.85      5.17 o 
  -4   1   8        1.89        2.00      3.38 o 
  -3   1   8      319.84      322.81     10.88 o 
  -2   1   8      205.76      178.86      7.38 o 
  -1   1   8      492.28      396.98      9.26 o 
   0   1   8     3852.33     4091.30    153.08 o 
   1   1   8       15.65       12.18      1.40 o 
   2   1   8       23.85       25.75      5.38 o 
   3   1   8       22.82       24.02      3.83 o 
   4   1   8       97.58       71.72      9.39 o 
  -4   2   8       25.20       25.38      4.56 o 
  -3   2   8      335.51      364.34     11.53 o 
  -2   2   8       19.06       20.85      3.28 o 
  -1   2   8      145.99      125.31      5.62 o 
   0   2   8     1403.95     1357.46     66.66 o 
   1   2   8      332.79      416.18     13.18 o 
   2   2   8       43.74       52.21      6.33 o 
   3   2   8      158.80      202.92     11.29 o 
   4   2   8        3.49        3.90      4.64 o 
  -4   3   8       26.47       30.59      7.59 o 
  -3   3   8        3.28        4.93      2.68 o 
  -2   3   8       28.09       25.40      3.50 o 
  -1   3   8       53.13       44.08      3.75 o 
   0   3   8       15.83       11.00      2.69 o 
   1   3   8       13.22       26.89      4.54 o 
   2   3   8      321.97      378.53     14.03 o 
   3   3   8      213.52      244.69     12.45 o 
   4   3   8       17.96       18.46      6.22 o 
  -4   4   8       42.91       42.50      8.44 o 
  -3   4   8        5.72       10.27      3.24 o 
  -2   4   8       10.82       14.33      3.03 o 
  -1   4   8      810.20      771.90     30.53 o 
   0   4   8     1015.68      973.51    112.43 o 
   1   4   8      276.84      321.37     12.66 o 
   2   4   8      342.75      401.95     14.98 o 
   3   4   8       18.82       20.67      5.70 o 
   4   4   8       13.05       13.82      6.22 o 
  -3   5   8       71.24       69.29      8.96 o 
  -2   5   8       23.33       16.23      3.27 o 
  -1   5   8      295.86      260.00     12.66 o 
   0   5   8      504.98      486.49     64.92 o 
   1   5   8      138.98      170.76     10.23 o 
   2   5   8      522.36      601.39     18.67 o 
   3   5   8       12.05       13.50      5.48 o 
   4   5   8       25.89       25.95      7.07 o 
  -3   6   8        4.54        4.32      4.75 o 
  -2   6   8      157.56      138.10     32.75 o 
  -1   6   8      730.49      682.27     43.56 o 
   0   6   8       36.30       36.70      3.60 o 
   1   6   8      281.25      314.19     13.61 o 
   2   6   8      458.77      516.27     18.25 o 
   3   6   8       45.02       39.45      7.38 o 
   4   6   8       56.58       66.66      9.49 o 
  -3   7   8        0.01       -1.58      4.11 o 
  -2   7   8      247.05      190.59     35.86 o 
  -1   7   8      114.49      116.60      6.38 o 
   0   7   8      680.56      673.40     84.74 o 
   1   7   8     1361.48     1533.85     29.85 o 
   2   7   8        9.67        7.70      4.64 o 
   3   7   8       70.88       70.88      9.07 o 
   4   7   8      149.40      143.97     12.45 o 
  -3   8   8       11.48       10.65      5.91 o 
  -2   8   8       49.54       54.11      8.02 o 
  -1   8   8        4.49        3.10      2.53 o 
   0   8   8        3.07        3.77      2.48 o 
   1   8   8      318.95      374.42     16.24 o 
   2   8   8       18.50       22.99      6.54 o 
   3   8   8       60.85       53.58      8.33 o 
   4   8   8       31.45       28.16      8.12 o 
  -2   9   8       67.53       71.93      9.28 o 
  -1   9   8       37.11       31.17      4.69 o 
   0   9   8       27.69       38.50      6.75 o 
   1   9   8      143.61      156.83     11.92 o 
   2   9   8       64.08       62.97      8.96 o 
   3   9   8       62.09       61.81      9.39 o 
   4   9   8       47.21       39.97      8.96 o 
  -2  10   8       95.25       95.45     10.65 o 
  -1  10   8       15.61       16.24      5.80 o 
   0  10   8      466.65      500.77     18.98 o 
   1  10   8      379.28      414.39     18.35 o 
   2  10   8       88.81       79.00      9.70 o 
   3  10   8      290.88      274.33     16.98 o 
  -1  11   8       10.21       10.23      5.27 o 
   0  11   8      177.84      183.94     12.87 o 
   1  11   8       88.09      100.72     11.07 o 
   2  11   8      168.38      177.08     14.24 o 
   3  11   8       31.09       39.87      8.75 o 
  -1  12   8       37.06       34.70      7.70 o 
   0  12   8      262.62      303.44     16.35 o 
   1  12   8        1.28        4.75      5.91 o 
   2  12   8      236.76      222.86     15.61 o 
   3  12   8       23.49       23.20      8.12 o 
   1  13   8       21.20       40.61      8.54 o 
   2  13   8      142.26      150.61     13.82 o 
  -1 -12   9        5.15       12.97      7.07 o 
   0 -12   9       10.45        6.64      6.43 o 
  -2 -11   9        2.44        5.64      4.02 o 
  -1 -11   9       11.82       14.87      7.28 o 
   0 -11   9        0.84        4.01      5.70 o 
   1 -11   9        6.70       11.39      6.54 o 
  -3 -10   9        7.79        7.06      4.12 o 
  -2 -10   9       52.32       50.08      5.95 o 
  -1 -10   9       17.16       29.95      8.02 o 
   0 -10   9        1.91        0.74      5.27 o 
   1 -10   9      250.49      224.23     15.19 o 
   2 -10   9       54.41       67.54     19.04 o 
  -3  -9   9       47.16       44.77      6.11 o 
  -2  -9   9        0.15        0.72      3.64 o 
  -1  -9   9       29.73       36.23      5.70 o 
   0  -9   9       96.33      107.47     10.44 o 
   1  -9   9       14.96       13.14      4.49 o 
   2  -9   9      143.35      145.19     32.70 o 
  -3  -8   9       30.28       43.27      6.96 o 
  -2  -8   9       77.43       63.81      6.12 o 
  -1  -8   9      241.06      228.06     18.40 o 
   0  -8   9       27.39       24.89      6.54 o 
   1  -8   9        9.09       11.97      4.18 o 
   2  -8   9        9.96       14.75      4.31 o 
   3  -8   9        0.60       -3.59      6.12 o 
  -3  -7   9        2.03       -1.29      2.88 o 
  -2  -7   9        7.97        3.31      2.94 o 
  -1  -7   9      308.35      270.86     33.86 o 
   0  -7   9       49.27       50.24      5.30 o 
   1  -7   9       57.44       66.26     14.77 o 
   2  -7   9       65.89       61.64     16.45 o 
   3  -7   9        0.68       -1.37      5.91 o 
  -4  -6   9       12.95       21.95      4.90 o 
  -3  -6   9        1.14       -2.72      2.68 o 
  -2  -6   9       63.79       76.37      7.12 o 
  -1  -6   9      399.55      406.07     62.07 o 
   0  -6   9       25.45       22.00      2.84 o 
   1  -6   9       51.76       60.99      8.86 o 
   2  -6   9       22.29       20.81      4.05 o 
   3  -6   9        0.84        4.11      5.91 o 
  -4  -5   9       11.74        9.54      5.48 o 
  -3  -5   9       27.07       28.91      4.70 o 
  -2  -5   9      193.05      184.43     14.77 o 
  -1  -5   9      184.51      153.25     31.54 o 
   0  -5   9        0.41        0.94      1.67 o 
   1  -5   9      200.13      216.14     39.45 o 
   2  -5   9      142.59      122.73     24.05 o 
   3  -5   9        3.22        2.00      5.27 o 
  -4  -4   9       35.48       37.37      5.57 o 
  -3  -4   9       24.69       22.49      4.23 o 
  -2  -4   9       49.59       51.09      4.98 o 
  -1  -4   9        5.26        7.19      2.63 o 
   0  -4   9       43.53       44.07      4.45 o 
   1  -4   9      962.23      960.18     72.81 o 
   2  -4   9        7.34        6.63      2.44 o 
   3  -4   9       25.16       31.54      7.49 o 
   4  -4   9       58.88       61.28     10.34 o 
  -4  -3   9        5.35       10.86      3.85 o 
  -3  -3   9        3.45        2.51      2.81 o 
  -2  -3   9      499.87      475.11     24.68 o 
  -1  -3   9       22.82       24.80      3.38 o 
   0  -3   9      162.07      175.86     13.09 o 
   1  -3   9       55.08       42.09      2.91 o 
   2  -3   9        0.05        0.81      1.76 o 
   3  -3   9       80.87       76.78      9.60 o 
   4  -3   9        0.26        1.90      5.38 o 
  -4  -2   9       10.61       12.38      4.17 o 
  -3  -2   9       23.05       22.62      4.18 o 
  -2  -2   9     1822.94     1800.20    112.96 o 
  -1  -2   9       47.08       48.91      4.21 o 
   0  -2   9      860.07      878.53     69.10 o 
   1  -2   9      342.25      316.08      8.51 o 
   2  -2   9       35.99       34.70      6.12 o 
   3  -2   9       57.65       49.47      8.12 o 
   4  -2   9        0.17       -0.63      4.64 o 
  -4  -1   9        0.17        0.75      2.74 o 
  -3  -1   9       44.01       44.79      5.12 o 
  -2  -1   9        7.75        6.00      2.68 o 
  -1  -1   9        2.24        2.62      1.90 o 
   0  -1   9      388.17      396.40     19.95 o 
   1  -1   9        4.48        4.55      1.49 o 
   2  -1   9       81.85       78.07      7.65 o 
   3  -1   9       38.39       37.55      7.17 o 
   4  -1   9       46.54       46.20      8.75 o 
  -4   0   9        8.63       14.95      4.15 o 
  -3   0   9       26.96       30.06      6.12 o 
  -2   0   9      435.30      417.27     11.34 o 
  -1   0   9      331.03      289.60      8.45 o 
   0   0   9      872.78      879.10     30.13 o 
   1   0   9       45.17       41.13      2.61 o 
   2   0   9      282.27      306.44     62.81 o 
   3   0   9      147.34      117.07     10.34 o 
   4   0   9       20.54       17.40      6.43 o 
  -4   1   9       13.27       16.52      4.17 o 
  -3   1   9      262.87      262.34     10.28 o 
  -2   1   9        1.95        2.19      2.23 o 
  -1   1   9      717.90      617.78     12.03 o 
   0   1   9      978.57      951.68     33.16 o 
   1   1   9      131.56      120.36     17.51 o 
   2   1   9      705.28      681.26    152.83 o 
   3   1   9       51.92       52.83     10.97 o 
   4   1   9       43.75       35.75      7.70 o 
  -4   2   9       26.77       28.11      4.81 o 
  -3   2   9       28.32       23.40      4.10 o 
  -2   2   9      269.34      252.15      9.02 o 
  -1   2   9      120.49      115.16      5.68 o 
   0   2   9      327.37      319.80     14.04 o 
   1   2   9      507.62      496.83     56.58 o 
   2   2   9      105.79       86.09     20.67 o 
   3   2   9       22.75       19.44      5.75 o 
   4   2   9        7.60        8.96      5.48 o 
  -4   3   9       23.39       31.22      7.70 o 
  -3   3   9       59.62       66.26      5.85 o 
  -2   3   9        6.56        9.91      2.93 o 
  -1   3   9      820.36      750.12     13.50 o 
   0   3   9      201.49      184.28      6.06 o 
   1   3   9      249.44      281.92     12.34 o 
   2   3   9      517.43      577.87     17.82 o 
   3   3   9        1.11        0.95      4.11 o 
   4   3   9       46.72       34.91      7.49 o 
  -3   4   9        0.10        0.30      2.43 o 
  -2   4   9      155.22      124.63     10.18 o 
  -1   4   9      192.35      179.92     13.97 o 
   0   4   9        3.36        3.27      1.77 o 
   1   4   9      795.74      901.03     21.83 o 
   2   4   9      598.59      659.92     19.41 o 
   3   4   9       19.95       21.41      6.01 o 
   4   4   9       59.49       60.33      8.65 o 
  -3   5   9       14.96       11.43      3.52 o 
  -2   5   9       50.87       56.10      8.44 o 
  -1   5   9      530.66      514.82     25.58 o 
   0   5   9      145.34      130.69     16.98 o 
   1   5   9      162.91      174.76     10.86 o 
   2   5   9       85.96       85.85      8.96 o 
   3   5   9      122.30      133.21     10.76 o 
   4   5   9        8.35       10.34      6.33 o 
  -3   6   9        1.88        4.85      4.85 o 
  -2   6   9      363.09      309.04     30.22 o 
  -1   6   9      426.65      403.92     27.32 o 
   0   6   9      113.82       96.39      7.59 o 
   1   6   9     1080.31     1281.56     27.63 o 
   2   6   9       40.76       48.41      7.59 o 
   3   6   9      448.95      449.41     18.67 o 
   4   6   9        1.99        0.63      5.70 o 
  -3   7   9       32.60       33.86      7.70 o 
  -2   7   9      156.22      134.32     16.03 o 
  -1   7   9        2.28        4.79      2.65 o 
   0   7   9     1045.88     1162.07     26.79 o 
   1   7   9      280.73      315.25     14.98 o 
   2   7   9       89.42      103.25     10.34 o 
   3   7   9       30.54       30.27      7.38 o 
   4   7   9        7.35        7.70      6.33 o 
  -2   8   9       44.26       50.73      8.02 o 
  -1   8   9        3.92        1.60      2.49 o 
   0   8   9     1949.22     2255.58     38.18 o 
   1   8   9      171.78      183.94     12.55 o 
   2   8   9        6.87       14.77      6.01 o 
   3   8   9       85.87       83.22     10.02 o 
   4   8   9        2.00        1.05      6.01 o 
  -2   9   9       37.57       45.88      8.23 o 
  -1   9   9        6.19        7.38      3.21 o 
   0   9   9      256.36      265.99     14.24 o 
   1   9   9      123.18      133.10     11.50 o 
   2   9   9      125.36      105.05     11.39 o 
   3   9   9      107.42      109.69     11.92 o 
   4   9   9        2.17       -5.06      4.75 o 
  -2  10   9        0.07       -1.05      4.64 o 
  -1  10   9       60.19       63.60      5.85 o 
   0  10   9      124.54      143.86     11.60 o 
   1  10   9        3.92       -0.53      5.06 o 
   2  10   9      137.51      156.83     13.61 o 
   3  10   9       36.26       32.91      8.65 o 
   0  11   9      141.96      145.55     12.23 o 
   1  11   9       44.87       39.55      8.44 o 
   2  11   9      172.83      171.70     14.34 o 
   3  11   9      117.04      100.83     11.81 o 
   0  12   9        8.39        9.81      6.12 o 
   1  12   9       40.76       39.55      8.44 o 
   2  12   9      195.33      210.73     16.03 o 
   1  13   9      120.59      124.77     12.76 o 
  -2 -11  10       29.62       22.91      5.17 o 
  -1 -11  10       10.90       17.61      7.70 o 
   0 -11  10        1.99        1.69      5.70 o 
   1 -11  10        8.47        0.21      5.17 o 
  -2 -10  10        1.59        6.96      3.93 o 
  -1 -10  10      105.15      126.04     12.76 o 
   0 -10  10      149.37      138.90     12.97 o 
   1 -10  10       27.80       32.03      5.96 o 
  -3  -9  10       26.93       27.81      5.50 o 
  -2  -9  10       22.91       23.58      4.71 o 
  -1  -9  10       29.67       28.58      7.80 o 
   0  -9  10       46.93       35.75      7.91 o 
   1  -9  10      117.93      139.00     20.41 o 
   2  -9  10        4.94        7.65      4.13 o 
  -3  -8  10        7.77        1.23      3.38 o 
  -2  -8  10      143.03      145.30     29.11 o 
  -1  -8  10        2.01        2.19      2.82 o 
   0  -8  10       34.21       34.91      7.38 o 
   1  -8  10       24.46       30.67      9.97 o 
   2  -8  10       74.15       61.57     15.29 o 
  -3  -7  10        0.00        0.12      3.02 o 
  -2  -7  10       42.60       49.05      5.52 o 
  -1  -7  10       53.61       51.63     10.13 o 
   0  -7  10       17.69       22.42      4.29 o 
   1  -7  10      138.97      145.18     14.24 o 
   2  -7  10        1.21        1.72      3.01 o 
   3  -7  10        8.76       12.45      7.80 o 
  -3  -6  10        5.98        1.96      3.26 o 
  -2  -6  10      182.07      186.85     19.88 o 
  -1  -6  10       85.00       60.94     15.08 o 
   0  -6  10       37.51       49.90      5.05 o 
   1  -6  10       43.48       54.97      9.76 o 
   2  -6  10        2.34        0.86      2.44 o 
   3  -6  10        2.55        1.58      5.91 o 
  -3  -5  10      116.70      129.17      8.29 o 
  -2  -5  10      643.25      623.70     59.17 o 
  -1  -5  10       15.94       15.54      5.17 o 
   0  -5  10       91.94       97.10      8.59 o 
   1  -5  10       26.80       24.31      3.83 o 
   2  -5  10       58.07       41.40     12.02 o 
   3  -5  10        5.97        6.33      6.12 o 
  -4  -4  10        2.59        2.91      3.22 o 
  -3  -4  10       27.33       29.68      4.88 o 
  -2  -4  10       29.73       29.00      4.37 o 
  -1  -4  10      117.64      109.63     15.77 o 
   0  -4  10      725.53      745.63     73.94 o 
   1  -4  10      186.52      175.38      7.86 o 
   2  -4  10       84.54      102.41     10.23 o 
   3  -4  10       38.58       35.44      8.23 o 
  -4  -3  10        0.02        3.61      3.13 o 
  -3  -3  10       24.08       27.96      4.73 o 
  -2  -3  10        2.36        3.27      2.76 o 
  -1  -3  10       29.92       24.03      4.85 o 
   0  -3  10      226.45      230.10     21.07 o 
   1  -3  10      188.53      188.29     13.76 o 
   2  -3  10      277.84      292.89     14.77 o 
   3  -3  10        8.03       16.88      6.54 o 
   4  -3  10        2.07        3.59      6.01 o 
  -4  -2  10       19.19       26.82      5.04 o 
  -3  -2  10      187.42      192.06     19.20 o 
  -2  -2  10        2.06        2.20      2.53 o 
  -1  -2  10       38.83       34.97      3.88 o 
   0  -2  10      489.95      530.15     34.79 o 
   1  -2  10       26.77       29.55      3.06 o 
   2  -2  10      108.38      106.00      9.49 o 
   3  -2  10        7.03        8.96      5.59 o 
   4  -2  10        5.75        4.22      5.59 o 
  -4  -1  10        0.46        0.76      2.88 o 
  -3  -1  10       58.11       71.46      6.41 o 
  -2  -1  10      423.81      421.55     11.93 o 
  -1  -1  10      775.97      686.55     41.45 o 
   0  -1  10      651.59      663.10     40.82 o 
   1  -1  10        3.63        4.38      1.61 o 
   2  -1  10      227.68      224.46     18.40 o 
   3  -1  10        1.01        0.84      4.43 o 
   4  -1  10        0.88        1.27      5.17 o 
  -4   0  10       11.61       19.08      4.55 o 
  -3   0  10       57.31       47.69      5.51 o 
  -2   0  10        0.53        2.32      2.49 o 
  -1   0  10      792.04      757.74     37.39 o 
   0   0  10        3.03        4.01      1.50 o 
   1   0  10      208.56      196.61      7.07 o 
   2   0  10      431.62      391.51     53.58 o 
   3   0  10       12.10       11.81      5.38 o 
   4   0  10       35.62       27.95      7.59 o 
  -4   1  10       49.44       50.63      8.23 o 
  -3   1  10       44.81       44.69      5.27 o 
  -2   1  10      861.48      810.75     22.99 o 
  -1   1  10      716.79      668.46     13.19 o 
   0   1  10       69.83       67.97      4.02 o 
   1   1  10      609.21      632.74     57.64 o 
   2   1  10       24.49       31.97      5.48 o 
   3   1  10        5.65        3.06      4.43 o 
   4   1  10        0.39        3.80      4.85 o 
  -3   2  10        4.27        5.29      3.22 o 
  -2   2  10      109.86      104.13      6.45 o 
  -1   2  10      211.95      200.39     11.39 o 
   0   2  10        2.42        4.05      1.95 o 
   1   2  10       11.54       16.47      2.75 o 
   2   2  10      201.36      174.49     27.95 o 
   3   2  10       18.06       13.22      3.76 o 
   4   2  10       48.96       37.97      8.02 o 
  -3   3  10        8.47        9.91      3.44 o 
  -2   3  10      146.28      146.47     13.08 o 
  -1   3  10       96.21       93.61      5.56 o 
   0   3  10      304.44      292.21     31.17 o 
   1   3  10      219.83      185.72     37.86 o 
   2   3  10       95.31       87.96      8.75 o 
   3   3  10        5.73        9.03      3.44 o 
   4   3  10       16.41       10.23      5.91 o 
  -3   4  10        0.36        0.06      2.48 o 
  -2   4  10      494.38      434.42     36.49 o 
  -1   4  10       28.60       33.59      3.91 o 
   0   4  10      454.38      397.68     54.69 o 
   1   4  10      532.83      592.63     18.77 o 
   2   4  10       21.57       20.67      5.80 o 
   3   4  10       39.65       44.09      7.59 o 
   4   4  10       13.01       23.10      7.38 o 
  -3   5  10       18.53       16.12      3.93 o 
  -2   5  10      185.14      179.98      8.60 o 
  -1   5  10        0.20       -3.06      2.04 o 
   0   5  10      459.69      448.67     16.66 o 
   1   5  10      479.37      537.58     18.56 o 
   2   5  10        7.73        7.70      5.27 o 
   3   5  10       87.71      100.51     10.65 o 
   4   5  10       53.09       56.74      9.28 o 
  -3   6  10       40.65       43.14      8.33 o 
  -2   6  10       78.87       70.84      6.38 o 
  -1   6  10      141.42      132.70      6.95 o 
   0   6  10      248.62      254.39     13.29 o 
   1   6  10       13.91       19.09      5.91 o 
   2   6  10      407.23      429.79     17.82 o 
   3   6  10       49.90       54.32      8.75 o 
   4   6  10        0.63        6.01      6.12 o 
  -3   7  10       64.84       73.83     10.34 o 
  -2   7  10       63.51       63.40      5.86 o 
  -1   7  10      189.12      168.79     15.35 o 
   0   7  10        9.96       13.82      5.38 o 
   1   7  10      234.51      281.71     14.66 o 
   2   7  10      490.49      546.54     20.78 o 
   3   7  10        6.10        9.07      6.22 o 
   4   7  10        7.62        6.75      6.96 o 
  -2   8  10       27.13       21.33      4.29 o 
  -1   8  10      161.36      162.02      8.12 o 
   0   8  10      158.10      166.22     12.23 o 
   1   8  10      107.79      116.97     11.07 o 
   2   8  10       26.47       29.22      7.28 o 
   3   8  10       93.80       95.13     11.29 o 
   4   8  10        0.24       -2.85      5.91 o 
  -2   9  10        0.07       -2.95      4.01 o 
  -1   9  10      345.83      338.69     26.68 o 
   0   9  10       52.06       56.95      8.54 o 
   1   9  10      205.56      191.74     13.82 o 
   2   9  10      205.87      196.81     14.45 o 
   3   9  10       36.67       31.11      8.44 o 
  -1  10  10      156.82      170.97     12.55 o 
   0  10  10        8.97       10.13      5.70 o 
   1  10  10       36.05       25.31      7.49 o 
   2  10  10      187.33      190.90     14.66 o 
   3  10  10        8.94        5.06      6.22 o 
   0  11  10        3.56        3.69      5.27 o 
   1  11  10      150.19      161.69     13.71 o 
   2  11  10       51.02       50.73      9.49 o 
   0  12  10        5.08        3.27      5.06 o 
   1  12  10      181.17      173.39     14.34 o 
   2  12  10       13.37       12.34      7.28 o 
  -1 -11  11       23.92       26.16      8.54 o 
   0 -11  11        2.63        5.59      6.43 o 
  -2 -10  11       20.06       20.03      5.04 o 
  -1 -10  11       26.98       35.54      8.75 o 
   0 -10  11        3.55        2.32      5.70 o 
   1 -10  11       22.40       24.26      7.49 o 
  -2  -9  11       83.18       94.24      7.61 o 
  -1  -9  11       49.16       48.73      9.28 o 
   0  -9  11       13.82       16.66      6.86 o 
   1  -9  11       28.51       33.50      5.77 o 
   2  -9  11       19.84       20.60      7.75 o 
  -3  -8  11        0.33        1.32      3.47 o 
  -2  -8  11       42.85       48.55     10.81 o 
  -1  -8  11       49.02       51.21      7.86 o 
   0  -8  11      101.35      120.55     11.39 o 
   1  -8  11       41.11       38.37      5.80 o 
   2  -8  11        0.72        2.03      3.62 o 
  -3  -7  11        7.45       13.13      4.33 o 
  -2  -7  11       18.79       23.85      6.54 o 
  -1  -7  11        0.24       -1.57      2.79 o 
   0  -7  11       56.32       72.09      6.39 o 
   1  -7  11       26.95       33.52      5.16 o 
   2  -7  11        3.27        5.46      3.56 o 
  -3  -6  11       12.81       18.76      4.62 o 
  -2  -6  11      140.63      142.88     17.67 o 
  -1  -6  11       16.03       15.83      5.06 o 
   0  -6  11      182.74      191.47     22.29 o 
   1  -6  11        4.68        5.67      3.16 o 
   2  -6  11        0.67        2.95      5.80 o 
   3  -6  11        0.95        0.63      5.59 o 
  -3  -5  11      128.38      145.98     14.29 o 
  -2  -5  11       48.03       48.92      5.57 o 
  -1  -5  11        9.40       10.67      3.44 o 
   0  -5  11       92.88       99.14     15.94 o 
   1  -5  11       53.05       47.39      4.99 o 
   2  -5  11       20.96       33.96      7.59 o 
   3  -5  11       12.77       17.82      7.59 o 
  -3  -4  11      144.25      153.19     18.25 o 
  -2  -4  11        2.28        2.84      2.94 o 
  -1  -4  11       28.14       33.09      9.76 o 
   0  -4  11       58.50       52.25      6.28 o 
   1  -4  11        0.01       -0.64      2.30 o 
   2  -4  11        1.84        7.49      5.48 o 
   3  -4  11       11.89       11.50      6.33 o 
  -3  -3  11        8.48        9.04      3.85 o 
  -2  -3  11       27.42       28.10      4.48 o 
  -1  -3  11     1009.30      993.48    112.22 o 
   0  -3  11      152.78      150.58     14.23 o 
   1  -3  11       96.95      110.74     16.03 o 
   2  -3  11       17.58       16.35      6.01 o 
   3  -3  11       42.22       28.37      7.59 o 
  -3  -2  11       49.29       58.54      6.21 o 
  -2  -2  11      232.34      221.13     17.93 o 
  -1  -2  11      202.00      186.46     20.67 o 
   0  -2  11      156.68      149.17     21.29 o 
   1  -2  11       28.71       30.14      3.77 o 
   2  -2  11       68.18       67.50      8.44 o 
   3  -2  11        9.80       14.24      6.33 o 
   4  -2  11        7.26       12.02      6.75 o 
  -3  -1  11       39.14       41.49      5.48 o 
  -2  -1  11       72.06       83.78     14.24 o 
  -1  -1  11       29.55       33.05      4.03 o 
   0  -1  11       96.99      107.70      5.97 o 
   1  -1  11       82.55       82.74      5.40 o 
   2  -1  11       39.13       36.57      6.17 o 
   3  -1  11       16.94       15.50      6.01 o 
   4  -1  11       44.56       29.00      7.91 o 
  -3   0  11       14.07       16.40      4.10 o 
  -2   0  11      163.90      153.25     11.02 o 
  -1   0  11     1178.58     1063.43     27.95 o 
   0   0  11      127.37      127.57      9.63 o 
   1   0  11      321.15      328.45      9.35 o 
   2   0  11      120.77      120.90     12.13 o 
   3   0  11       26.47       24.26      6.64 o 
   4   0  11       26.08       19.51      7.07 o 
  -3   1  11        7.22        6.53      3.38 o 
  -2   1  11      198.77      180.01      8.91 o 
  -1   1  11      146.92      128.46      6.54 o 
   0   1  11        7.48        7.00      3.48 o 
   1   1  11      579.67      550.13     15.93 o 
   2   1  11       36.80       35.96      4.32 o 
   3   1  11        2.09        1.37      4.22 o 
   4   1  11        4.63        0.84      4.64 o 
  -3   2  11       80.28       79.52      6.67 o 
  -2   2  11      170.02      172.10     11.92 o 
  -1   2  11      147.72      135.01      6.68 o 
   0   2  11      108.50       98.58      5.42 o 
   1   2  11      259.49      253.11     10.76 o 
   2   2  11       24.52       21.17      3.71 o 
   3   2  11        1.18        0.08      3.06 o 
   4   2  11       16.85       10.86      6.01 o 
  -3   3  11       22.23       20.69      4.28 o 
  -2   3  11       12.39       13.75      3.69 o 
  -1   3  11       11.54       11.10      3.07 o 
   0   3  11      190.85      193.43     11.39 o 
   1   3  11      259.79      243.67     34.96 o 
   2   3  11       22.02       20.56      4.90 o 
   3   3  11      156.62      146.52     40.03 o 
   4   3  11        8.92       12.23      6.01 o 
  -3   4  11       83.56       87.47      8.75 o 
  -2   4  11       12.69        7.02      3.24 o 
  -1   4  11        1.16        0.28      2.27 o 
   0   4  11       90.80       93.13      8.65 o 
   1   4  11      151.92      163.27     11.29 o 
   2   4  11        3.77        4.01      5.06 o 
   3   4  11       32.79       47.57      8.12 o 
   4   4  11        0.53        1.58      4.43 o 
  -3   5  11       65.62       59.84     12.50 o 
  -2   5  11       90.18       88.94      7.28 o 
  -1   5  11      142.77      132.16     10.13 o 
   0   5  11      780.20      811.91     23.20 o 
   1   5  11       59.59       69.61      8.44 o 
   2   5  11      122.92      116.33     10.86 o 
   3   5  11      195.31      215.05     14.34 o 
   4   5  11        9.05        8.33      6.64 o 
  -2   6  11        2.58        3.29      2.88 o 
  -1   6  11      295.61      263.09     17.51 o 
   0   6  11      213.50      216.00     12.97 o 
   1   6  11       23.73       24.57      6.54 o 
   2   6  11      351.87      353.96     17.19 o 
   3   6  11        8.95       19.93      7.17 o 
   4   6  11        0.63        5.80      6.64 o 
  -2   7  11        3.19       -2.02      2.44 o 
  -1   7  11       56.54       63.01      7.49 o 
   0   7  11        9.13       12.13      5.38 o 
   1   7  11      467.85      510.26     20.25 o 
   2   7  11        9.89        5.48      5.80 o 
   3   7  11        0.40        1.90      5.48 o 
  -2   8  11       31.68       30.68      4.97 o 
  -1   8  11      155.94      184.57     12.87 o 
   0   8  11       65.73       71.72      9.18 o 
   1   8  11       34.63       34.07      7.38 o 
   2   8  11      167.16      170.65     13.71 o 
   3   8  11       22.90       29.22      8.12 o 
  -1   9  11       31.05       30.90      6.96 o 
   0   9  11       24.94       41.45      7.80 o 
   1   9  11       17.20       22.99      7.28 o 
   2   9  11      185.45      180.25     14.34 o 
   3   9  11        5.54        3.48      6.22 o 
  -1  10  11       69.74       94.92     10.34 o 
   0  10  11       70.56       84.59     10.44 o 
   1  10  11      252.65      245.64     15.71 o 
   2  10  11       28.51       31.01      8.44 o 
   3  10  11        5.49        3.59      6.22 o 
   0  11  11       26.63       22.15      7.07 o 
   1  11  11      134.81      146.39     13.50 o 
   2  11  11       24.11       28.79      8.65 o 
  -1 -10  12        4.07        9.28      6.96 o 
   0 -10  12       14.53       20.67      7.80 o 
  -2  -9  12       15.98       18.65      4.86 o 
  -1  -9  12        0.01       -4.22      5.27 o 
   0  -9  12        1.23        5.06      6.01 o 
   1  -9  12       11.22        9.16      4.58 o 
  -2  -8  12        1.06        2.26      3.45 o 
  -1  -8  12        4.93       -1.30      3.20 o 
   0  -8  12       31.57       41.24      8.23 o 
   1  -8  12        3.31        2.05      3.87 o 
   2  -8  12        2.20        6.64      6.96 o 
  -2  -7  12       15.25       19.28      8.02 o 
  -1  -7  12       13.36        4.23      3.47 o 
   0  -7  12      184.63      189.95     13.18 o 
   1  -7  12        0.20       -2.47      3.14 o 
   2  -7  12        7.14       20.25      7.80 o 
  -3  -6  12       24.57       24.06      5.29 o 
  -2  -6  12        1.52       -2.59      2.88 o 
  -1  -6  12      119.52      130.39     17.19 o 
   0  -6  12       71.13       73.84      6.41 o 
   1  -6  12        8.42        8.29      5.96 o 
   2  -6  12        0.44       -2.95      5.59 o 
  -3  -5  12        0.57       -3.27      4.22 o 
  -2  -5  12       24.16       26.27      4.94 o 
  -1  -5  12       89.49       97.07      6.84 o 
   0  -5  12        4.99        5.79      2.52 o 
   1  -5  12       13.62       17.21      3.78 o 
   2  -5  12       60.43       66.13     10.02 o 
   3  -5  12        4.00        2.85      6.12 o 
  -3  -4  12       43.21       65.44      8.38 o 
  -2  -4  12       38.91       33.25      5.08 o 
  -1  -4  12       38.32       36.62      8.81 o 
   0  -4  12       71.83       69.77      7.60 o 
   1  -4  12        2.74        2.26      2.63 o 
   2  -4  12      130.41      130.26     12.02 o 
   3  -4  12       16.37       19.09      7.28 o 
  -3  -3  12        5.27        7.03      3.52 o 
  -2  -3  12       23.04       24.16      4.64 o 
  -1  -3  12      225.11      219.07     17.19 o 
   0  -3  12        0.10        0.83      1.92 o 
   1  -3  12       19.86       21.44      3.67 o 
   2  -3  12       20.43       19.51      6.33 o 
   3  -3  12        0.52       -1.27      5.06 o 
  -3  -2  12        0.36        0.34      3.00 o 
  -2  -2  12       28.07       32.93      5.01 o 
  -1  -2  12      728.95      726.06     81.37 o 
   0  -2  12      116.10      135.60     13.14 o 
   1  -2  12      222.85      219.15     16.40 o 
   2  -2  12        5.62        6.33      5.06 o 
   3  -2  12        2.42        8.12      5.70 o 
  -3  -1  12        2.81        1.28      3.17 o 
  -2  -1  12        2.19        2.02      2.93 o 
  -1  -1  12      446.88      420.60     48.57 o 
   0  -1  12       42.43       43.84      4.25 o 
   1  -1  12      213.71      208.27     14.98 o 
   2  -1  12       31.03       25.84      6.22 o 
   3  -1  12       47.91       34.91      7.80 o 
  -3   0  12      131.30      143.09     19.46 o 
  -2   0  12      129.95      138.70     10.18 o 
  -1   0  12       61.57       61.51      5.37 o 
   0   0  12      309.63      317.78      9.35 o 
   1   0  12       43.94       39.34      4.28 o 
   2   0  12        4.53        9.33      3.29 o 
   3   0  12       35.69       28.37      7.17 o 
   4   0  12        2.46        3.16      5.17 o 
  -3   1  12       11.28       12.03      3.90 o 
  -2   1  12      136.36      147.59     11.29 o 
  -1   1  12       16.00       15.73      3.47 o 
   0   1  12       93.45       97.24      8.96 o 
   1   1  12       58.63       52.81      5.01 o 
   2   1  12        3.83        3.79      2.89 o 
   3   1  12       47.92       45.25      8.12 o 
   4   1  12        2.24       -0.84      4.64 o 
  -3   2  12       32.12       32.70      7.07 o 
  -2   2  12       21.19       19.79      4.16 o 
  -1   2  12        0.84        0.14      2.36 o 
   0   2  12      150.75      169.07     11.18 o 
   1   2  12      180.31      153.63      8.65 o 
   2   2  12        0.78       -0.71      2.60 o 
   3   2  12       98.33       83.63     17.46 o 
   4   2  12        2.29        3.06      5.06 o 
  -3   3  12       64.04       70.56      6.65 o 
  -2   3  12       65.85       61.60      7.91 o 
  -1   3  12      185.80      153.70      7.54 o 
   0   3  12      177.19      191.32     12.02 o 
   1   3  12        4.18        6.80      3.48 o 
   2   3  12      137.47      139.35     19.62 o 
   3   3  12       10.91        9.67      4.06 o 
   4   3  12        0.24        1.27      4.96 o 
  -3   4  12        7.51        6.42      3.59 o 
  -2   4  12        7.77        6.62      3.17 o 
  -1   4  12      123.62      121.64      7.03 o 
   0   4  12      342.95      345.10     16.24 o 
   1   4  12       18.91       20.04      6.01 o 
   2   4  12      152.77      131.22     20.99 o 
   3   4  12       80.89       71.84     18.93 o 
   4   4  12        3.38        5.80      5.27 o 
  -2   5  12       16.88       11.71      3.88 o 
  -1   5  12       56.65       55.52      5.34 o 
   0   5  12      238.63      247.22     14.24 o 
   1   5  12       65.95       59.48      8.12 o 
   2   5  12       84.93       80.47      9.91 o 
   3   5  12       12.30       13.18      6.75 o 
  -2   6  12       14.43       17.93      4.33 o 
  -1   6  12      353.16      342.99     16.88 o 
   0   6  12        3.73        9.70      5.27 o 
   1   6  12      103.43      117.70     11.07 o 
   2   6  12      199.62      217.80     14.66 o 
   3   6  12       57.75       60.86      9.70 o 
  -2   7  12       55.35       55.63      6.07 o 
  -1   7  12       67.19       76.78      9.60 o 
   0   7  12       17.60       17.72      6.01 o 
   1   7  12      345.33      369.78     18.25 o 
   2   7  12       68.23       77.10     10.23 o 
   3   7  12        0.91        1.27      5.59 o 
  -1   8  12       14.76       21.41      6.43 o 
   0   8  12       30.04       28.69      7.17 o 
   1   8  12      486.34      493.39     21.30 o 
   2   8  12       49.70       45.25      9.07 o 
   3   8  12        0.79        0.00      6.12 o 
  -1   9  12      106.99      117.70     11.50 o 
   0   9  12       56.62       50.41      8.33 o 
   1   9  12      145.92      149.24     12.76 o 
   2   9  12        0.87        2.43      5.48 o 
   3   9  12       41.00       37.86      9.39 o 
   0  10  12       66.44       82.58     10.02 o 
   1  10  12       61.97       54.11      9.60 o 
   2  10  12        0.67        1.90      6.01 o 
   1  11  12       11.95       18.88      7.59 o 
  -1  -9  13       42.48       54.74      9.91 o 
   0  -9  13        6.64        5.59      6.54 o 
  -2  -8  13        6.37        7.48      6.80 o 
  -1  -8  13       16.22       24.68      8.02 o 
   0  -8  13        0.81        4.32      5.80 o 
   1  -8  13        8.89        8.36      4.29 o 
  -2  -7  13        1.68        0.79      3.31 o 
  -1  -7  13       42.20       43.28      8.33 o 
   0  -7  13        3.37        4.85      5.48 o 
   1  -7  13        1.33        5.76      4.25 o 
   2  -7  13        0.40        3.80      6.43 o 
  -2  -6  13       15.41       25.72      5.12 o 
  -1  -6  13      273.41      280.06     36.39 o 
   0  -6  13        3.34       -0.47      3.38 o 
   1  -6  13       30.06       36.90      7.22 o 
   2  -6  13        8.92        7.91      6.43 o 
  -2  -5  13       59.34       63.76     10.28 o 
  -1  -5  13       21.18       18.44      4.36 o 
   0  -5  13        9.15        3.90      2.49 o 
   1  -5  13       18.88       32.70      7.59 o 
   2  -5  13       14.84       14.24      6.86 o 
  -3  -4  13       11.90       20.44      4.88 o 
  -2  -4  13       16.62       26.24      4.93 o 
  -1  -4  13       12.65       10.52      3.75 o 
   0  -4  13      110.16      129.18     12.66 o 
   1  -4  13       82.37       82.79      9.81 o 
   2  -4  13        1.19        5.59      5.91 o 
   3  -4  13        2.73        3.27      5.91 o 
  -3  -3  13        1.27        0.82      3.24 o 
  -2  -3  13       46.32       48.03      5.85 o 
  -1  -3  13        6.02        9.89      3.47 o 
   0  -3  13       53.84       47.03      4.92 o 
   1  -3  13       84.32       99.14      9.91 o 
   2  -3  13        5.55        7.38      5.59 o 
   3  -3  13       38.19       29.00      7.80 o 
  -3  -2  13       13.45       18.03      4.63 o 
  -2  -2  13      114.69      119.41     17.35 o 
  -1  -2  13        1.09        0.56      2.78 o 
   0  -2  13      103.49       99.18     11.18 o 
   1  -2  13      252.13      261.89     27.79 o 
   2  -2  13        3.88        5.80      5.27 o 
   3  -2  13       13.58        9.07      6.33 o 
  -3  -1  13       53.78       64.07      6.73 o 
  -2  -1  13      167.08      177.00     11.07 o 
  -1  -1  13       52.32       53.04      5.29 o 
   0  -1  13     1381.61     1292.22     29.22 o 
   1  -1  13        5.56        6.46      3.13 o 
   2  -1  13        6.62       10.55      5.70 o 
   3  -1  13       41.76       36.18      8.02 o 
  -3   0  13        4.01        9.68      4.43 o 
  -2   0  13       53.00       55.81      6.00 o 
  -1   0  13       91.36       79.56      6.16 o 
   0   0  13      126.78      122.13      9.91 o 
   1   0  13        6.43       10.35      3.27 o 
   2   0  13      107.14      104.04      6.90 o 
   3   0  13        4.82        1.79      4.96 o 
  -3   1  13       38.70       45.90      8.02 o 
  -2   1  13        0.38       -0.74      2.83 o 
  -1   1  13      218.03      204.20      8.83 o 
   0   1  13       35.51       36.60      6.86 o 
   1   1  13        0.31        1.37      2.58 o 
   2   1  13       20.87       21.16      5.01 o 
   3   1  13        0.67        1.16      4.96 o 
  -3   2  13       39.80       45.09      5.90 o 
  -2   2  13        3.55        3.60      3.32 o 
  -1   2  13      121.69      128.96      7.29 o 
   0   2  13      214.58      210.20     13.18 o 
   1   2  13      107.37      110.95     10.13 o 
   2   2  13       13.26       11.58      3.78 o 
   3   2  13       30.25       24.57      6.96 o 
  -2   3  13        3.09        7.13      3.61 o 
  -1   3  13       32.92       38.31      4.79 o 
   0   3  13       48.13       52.00      8.02 o 
   1   3  13        1.13        2.00      4.75 o 
   2   3  13       69.36       59.82      8.86 o 
   3   3  13        5.10        3.75      3.73 o 
  -2   4  13       59.93       66.12      8.54 o 
  -1   4  13      278.70      257.87     15.08 o 
   0   4  13        0.38       -0.32      4.32 o 
   1   4  13      187.15      182.36     12.97 o 
   2   4  13       91.71       80.13     10.49 o 
   3   4  13        0.46        2.69      3.65 o 
  -2   5  13       13.83       18.49      4.51 o 
  -1   5  13      246.00      235.94     14.98 o 
   0   5  13      108.02      102.20     10.76 o 
   1   5  13      268.93      239.42     14.87 o 
   2   5  13       49.96       41.98      5.96 o 
   3   5  13       53.72       40.38      8.91 o 
  -2   6  13       43.85       43.91      5.70 o 
  -1   6  13       32.64       36.39      7.80 o 
   0   6  13       21.29       22.99      6.54 o 
   1   6  13        2.55       -0.84      4.54 o 
   2   6  13        0.59        3.06      5.70 o 
   3   6  13       15.64       20.67      7.49 o 
  -1   7  13        2.97        3.59      4.75 o 
   0   7  13      189.16      205.14     14.45 o 
   1   7  13       17.59       23.41      7.07 o 
   2   7  13       67.80       64.44     10.13 o 
   3   7  13       23.64       30.90      8.75 o 
  -1   8  13       23.72       24.15      6.75 o 
   0   8  13       95.97      101.04     11.29 o 
   1   8  13       48.35       49.57      8.86 o 
   2   8  13       30.51       29.85      8.02 o 
   0   9  13      178.98      183.31     14.34 o 
   1   9  13        2.76        8.33      5.70 o 
   2   9  13       45.87       38.29      9.07 o 
   1  10  13        7.06        7.28      6.01 o 
  -1  -8  14        5.94       16.14      7.38 o 
   0  -8  14       30.00       21.73      7.70 o 
  -1  -7  14       64.90       63.90     17.40 o 
   0  -7  14        0.56       -1.37      5.27 o 
   1  -7  14       33.94       54.32     10.55 o 
  -2  -6  14        2.52        1.30      3.45 o 
  -1  -6  14        2.41        4.66      5.17 o 
   0  -6  14       25.22       39.55      5.74 o 
   1  -6  14        0.38       -1.27      5.91 o 
   2  -6  14        0.05        1.90      6.33 o 
  -2  -5  14      135.05      164.41     36.28 o 
  -1  -5  14       17.33       17.13      6.01 o 
   0  -5  14        0.51        1.79      4.75 o 
   1  -5  14       25.35       33.75      8.23 o 
   2  -5  14        4.69        3.16      6.54 o 
  -2  -4  14       33.17       40.47      8.75 o 
  -1  -4  14        0.68       -0.07      3.09 o 
   0  -4  14       65.75       66.03     14.82 o 
   1  -4  14       12.89        7.91      6.22 o 
   2  -4  14        0.01       -1.58      5.38 o 
  -2  -3  14        0.78        1.36      3.27 o 
  -1  -3  14       70.46       80.21     14.34 o 
   0  -3  14       80.76       71.09      8.54 o 
   1  -3  14        1.22        2.11      4.96 o 
   2  -3  14        9.15        7.38      6.12 o 
  -2  -2  14      152.06      159.74     18.30 o 
  -1  -2  14        1.25       -0.11      2.82 o 
   0  -2  14       25.85       21.20      6.01 o 
   1  -2  14       76.48       79.80      6.36 o 
   2  -2  14       40.93       42.29      8.12 o 
   3  -2  14        7.27        9.81      6.54 o 
  -2  -1  14       18.49       25.66      5.06 o 
  -1  -1  14       84.33       88.89      6.60 o 
   0  -1  14       17.65       15.61      5.70 o 
   1  -1  14        0.29       -2.27      2.68 o 
   2  -1  14       26.83       25.00      6.96 o 
   3  -1  14        4.67        7.17      5.91 o 
  -2   0  14        0.26        0.31      2.91 o 
  -1   0  14      169.35      180.86     10.28 o 
   0   0  14        0.99       -0.21      4.32 o 
   1   0  14        6.19        4.96      4.85 o 
   2   0  14        5.48       10.86      5.59 o 
   3   0  14        0.12       -1.27      4.96 o 
  -2   1  14        0.19        1.50      3.27 o 
  -1   1  14       66.01       75.61      6.38 o 
   0   1  14       35.48       39.87      7.17 o 
   1   1  14        1.38        3.06      4.64 o 
   2   1  14      155.17      142.87      9.86 o 
   3   1  14        1.14       -0.63      4.85 o 
  -2   2  14       88.48       87.43      7.22 o 
  -1   2  14       32.30       33.54      7.38 o 
   0   2  14        0.14        2.95      4.75 o 
   1   2  14       21.06       22.15      6.54 o 
   2   2  14       49.93       39.64      6.12 o 
   3   2  14       15.36        8.96      5.59 o 
  -2   3  14       49.57       61.25      6.34 o 
  -1   3  14       17.13       20.04      6.75 o 
   0   3  14        1.35        4.11      4.85 o 
   1   3  14       47.39       52.42      8.44 o 
   2   3  14       20.45       19.21      6.43 o 
   3   3  14        2.70        0.90      3.52 o 
  -2   4  14       35.06       28.90      7.28 o 
  -1   4  14        0.63       -0.21      4.32 o 
   0   4  14       19.02       18.88      6.43 o 
   1   4  14      208.21      208.20     14.24 o 
   2   4  14       24.40       21.43      4.53 o 
   3   4  14        2.31        2.40      3.73 o 
  -2   5  14       42.73       38.34      5.67 o 
  -1   5  14        2.31        5.38      5.38 o 
   0   5  14      139.39      142.38     12.66 o 
   1   5  14       56.48       53.79      8.96 o 
   2   5  14        0.67        4.85      5.91 o 
   3   5  14       49.97       49.43     13.39 o 
  -1   6  14        0.42        0.32      4.54 o 
   0   6  14      149.64      154.30     12.87 o 
   1   6  14       55.24       48.62      8.65 o 
   2   6  14       26.32       26.05      7.59 o 
   3   6  14        6.60        6.47      4.69 o 
  -1   7  14        0.48        0.84      4.43 o 
   0   7  14        9.76       16.03      6.54 o 
   1   7  14       38.97       38.50      8.33 o 
   2   7  14      140.43      144.81     13.29 o 
   0   8  14       96.76       98.30     11.50 o 
   1   8  14       11.21       16.56      6.86 o 
   2   8  14       17.10       30.90      8.33 o 
   1   9  14        0.44        2.53      5.70 o 
  -1  -6  15        0.22        0.95      3.43 o 
   0  -6  15       12.74       22.89      7.17 o 
   1  -6  15        2.87       12.45      7.17 o 
  -1  -5  15        0.28        0.86      3.40 o 
   1  -5  15        0.11        2.95      6.01 o 
  -2  -4  15        2.13        2.41      3.24 o 
  -1  -4  15        1.02       -0.30      3.16 o 
   0  -4  15       28.39       25.84      6.54 o 
   1  -4  15        0.63       -3.16      5.27 o 
   2  -4  15        0.61        1.05      6.12 o 
  -2  -3  15        8.03        5.26      3.57 o 
  -1  -3  15        0.98        2.43      3.41 o 
   0  -3  15       26.75       22.78      6.33 o 
   1  -3  15       72.99       81.53     10.34 o 
   2  -3  15       17.06       19.09      7.38 o 
  -2  -2  15       20.70       32.50      5.63 o 
  -1  -2  15       15.74       22.63      4.73 o 
   0  -2  15      361.44      317.04     16.45 o 
   1  -2  15      170.16      173.92     12.23 o 
   2  -2  15       23.54       30.48      7.91 o 
  -2  -1  15        0.20        0.47      3.38 o 
  -1  -1  15       19.26       29.06      4.88 o 
   0  -1  15       30.03       28.58      6.96 o 
   1  -1  15      211.80      207.35     13.39 o 
   2  -1  15        0.83        3.90      5.48 o 
  -2   0  15       37.07       46.05      9.49 o 
  -1   0  15       13.07       16.45      6.43 o 
   0   0  15       16.09       14.77      5.91 o 
   1   0  15       11.87        9.91      5.59 o 
   2   0  15        9.49       11.81      6.01 o 
  -2   1  15       40.81       50.33      7.86 o 
  -1   1  15       29.09       32.80      7.59 o 
   0   1  15        4.78       10.44      5.48 o 
   1   1  15       49.23       49.25      8.23 o 
   2   1  15        0.17       -0.21      3.39 o 
   3   1  15        9.14       10.23      6.01 o 
  -2   2  15       42.10       58.91      9.07 o 
  -1   2  15       60.59       68.66      9.60 o 
   0   2  15       12.34       17.82      6.64 o 
   1   2  15       62.75       63.28      9.07 o 
   2   2  15       16.79       16.34      4.41 o 
   3   2  15        0.46        3.59      4.96 o 
  -2   3  15       34.07       42.42      6.00 o 
  -1   3  15        3.36        6.75      5.80 o 
   0   3  15       49.17       49.04      8.65 o 
   1   3  15       52.65       47.04      8.75 o 
   2   3  15        0.75        0.53      5.38 o 
  -1   4  15        0.80        2.85      5.17 o 
   0   4  15      137.59      137.53     12.66 o 
   1   4  15       28.60       29.74      7.80 o 
   2   4  15       63.05       61.91      9.70 o 
  -1   5  15        1.05        4.54      4.85 o 
   0   5  15       43.28       40.50      8.33 o 
   1   5  15       32.90       42.82      8.44 o 
   2   5  15        3.99        2.85      6.01 o 
  -1   6  15       55.25       62.33      9.60 o 
   0   6  15       57.47       75.83     10.34 o 
   1   6  15        0.46       -0.53      5.38 o 
   2   6  15        7.07        8.96      6.43 o 
   0   7  15       11.88       14.87      6.96 o 
   1   7  15        1.08       -2.53      5.38 o 
   2   7  15       56.49       58.43     10.34 o 
  -1  -4  16        3.38        6.53      4.11 o 
   0  -4  16        4.33       -1.90      3.90 o 
  -1  -3  16      105.44      111.71     13.92 o 
   0  -3  16        1.06       -0.32      4.43 o 
  -1  -2  16       49.51       40.92      8.23 o 
   0  -2  16        0.95        3.69      4.75 o 
   2  -2  16       39.81       38.71      8.75 o 
  -1  -1  16       10.20        9.81      5.70 o 
   0  -1  16       11.42       12.13      6.33 o 
   1  -1  16       59.33       40.71      8.02 o 
   2  -1  16        8.93       12.87      6.54 o 
  -1   0  16       59.69       61.70      9.60 o 
   0   0  16       41.18       47.36      8.54 o 
   1   0  16       28.25       22.15      6.86 o 
  -1   1  16        0.16       -2.85      3.69 o 
   0   1  16       20.55       22.36      7.17 o 
   1   1  16       16.88       14.77      6.43 o 
   2   1  16        2.17        0.21      5.17 o 
  -1   2  16        4.18        4.43      5.59 o 
   0   2  16       16.58       18.46      6.75 o 
   1   2  16        7.48       10.97      6.12 o 
   2   2  16        0.50        2.64      5.59 o 
  -1   3  16       26.21       29.95      8.12 o 
   0   3  16       34.21       42.72      8.75 o 
   1   3  16       51.72       42.61      8.75 o 
   2   3  16       11.33       16.35      7.07 o 
  -1   4  16        8.13       11.81      5.91 o 
   0   4  16       48.75       46.72      9.39 o 
   1   4  16       11.73       12.23      6.54 o 
   2   4  16       36.69       35.12      8.65 o 
   0   5  16       72.88       72.35     10.76 o 
   1   5  16       73.59       59.91     10.02 o 
   1   6  16       12.13       13.50      6.75 o 
   0  -2  17        6.59        6.33      5.38 o 
   0  -1  17       19.17       18.14      7.07 o 
   1  -1  17       12.99       12.66      6.12 o 
   0   0  17       14.86       19.30      6.96 o 
   1   0  17        1.64       -3.90      4.85 o 
   0   1  17       31.03       34.91      8.44 o 
   1   1  17        0.08       -2.21      5.06 o 
   0   2  17        9.48        8.96      6.64 o 
   1   2  17        0.09        1.05      5.27 o 
   0   3  17        0.28       -3.69      5.06 o 
   1   3  17        0.08       -3.38      5.17 o 
                                                 
